# Supplementary material for: The fluidic memristor as a collective phenomenon in elastohydrodynamic networks
Source: Nat Commun. 2024 Apr 10;15:3121. doi: 10.1038/s41467-024-47110-0 (PMC11006656; doi:10.1038/s41467-024-47110-0)
Supplement: Supplementary file 3 — Source Data [file 41467_2024_47110_MOESM3_ESM.xlsx]

## Sheet: Figure 3c
Figure 3c
	t = 4.5e6			t = 9e6			t = 10.2e6			t = 12e6
	x	Pmid		x	Pmid		x	Pmid		x	Pmid
	-1.28749e-19	0.0435798		8.13152e-20	0.26793		0	0.355473		4.33681e-19	0.406735
	0.000111855	0.0435793		0.000490171	0.267923		0.00063281	0.355463		0.000656019	0.406724
	0.000111869	0.0435793		0.000490214	0.267923		0.000632975	0.355463		0.000656096	0.406724
	0.000111884	0.0435793		0.000490252	0.267923		0.000633155	0.355463		0.000656208	0.406724
	0.0136054	0.0435288		0.0110387	0.267789		0.0115127	0.355299		0.0117759	0.406547
	0.0307062	0.0434895		0.021726	0.267692		0.018096	0.35522		0.0180201	0.406468
	0.0326108	0.0434843		0.0273041	0.267634		0.0255902	0.355134		0.0262221	0.406369
	0.0336822	0.0434828		0.0332478	0.267605		0.0424564	0.355014		0.0436174	0.40624
	0.0547051	0.0434453		0.0544749	0.267476		0.0460078	0.354988		0.046994	0.406216
	0.0839084	0.0434334		0.0872335	0.26743		0.0711478	0.354911		0.073924	0.40613
	0.0931599	0.0434292		0.0907312	0.267424		0.0802719	0.354879		0.0815941	0.406103
	0.126125	0.0434211		0.133964	0.267388		0.0815539	0.354877		0.0825659	0.406101
	0.138131	0.04342		0.146426	0.267385		0.125624	0.354823		0.126689	0.406045
	0.1716	0.0434156		0.197769	0.26737		0.143707	0.354817		0.141276	0.40604
	0.197472	0.0434146		0.235197	0.267366		0.183798	0.354801		0.183906	0.406022
	0.236226	0.0434131		0.269977	0.267363		0.222633	0.354795		0.217371	0.406016
	0.26401	0.0434123		0.311785	0.267361		0.245594	0.354792		0.248432	0.406011
	0.320331	0.0434114		0.333226	0.26736		0.2986	0.354787		0.289235	0.406008
	0.329925	0.0434113		0.353513	0.267359		0.313341	0.354786		0.313972	0.406006
	0.337738	0.0434112		0.381203	0.267358		0.357024	0.354784		0.351597	0.406004
	0.394938	0.0434106		0.420138	0.267357		0.378759	0.354783		0.37477	0.406003
	0.457843	0.04341		0.434726	0.267356		0.42	0.354782		0.407458	0.406002
	0.466503	0.0434099		0.478365	0.267355		0.457447	0.354781		0.467553	0.406
	0.473761	0.0434098		0.49318	0.267354		0.477828	0.35478		0.480392	0.405999
	0.526791	0.0434092		0.531945	0.267353		0.519327	0.354778		0.486348	0.405999
	0.556076	0.0434088		0.566431	0.267351		0.552677	0.354777		0.542811	0.405996
	0.587293	0.0434083		0.591201	0.26735		0.586311	0.354775		0.549661	0.405996
	0.629604	0.0434071		0.63211	0.267346		0.615776	0.354772		0.589651	0.405994
	0.648236	0.0434066		0.658508	0.267344		0.624311	0.354772		0.645537	0.405987
	0.701122	0.0434027		0.674747	0.267341		0.652998	0.354767		0.656371	0.405986
	0.711527	0.0434021		0.72237	0.267334		0.670739	0.354765		0.663739	0.405985
	0.715261	0.0434018		0.752565	0.267318		0.678385	0.354763		0.724609	0.405971
	0.766335	0.0433911		0.775	0.267303		0.739966	0.354751		0.743316	0.405958
	0.772094	0.0433886		0.799999	0.26727		0.781206	0.354712		0.780966	0.405942
	0.799894	0.0433735		0.813876	0.267249		0.790367	0.354706		0.798489	0.405917
	0.813066	0.043356		0.828268	0.267174		0.798521	0.354685		0.831857	0.4058
	0.82843	0.0433307		0.838314	0.267138		0.82139	0.354642		0.83222	0.405799
	0.841453	0.043283		0.84792	0.267036		0.837194	0.354551		0.832583	0.405796
	0.847456	0.04326		0.853663	0.266995		0.848874	0.354498		0.834375	0.405779
	0.8549	0.0432027		0.864886	0.266804		0.863308	0.354275		0.857568	0.405593
	0.860347	0.0431694		0.865576	0.266792		0.866853	0.354231		0.861362	0.405537
	0.863215	0.043139		0.873572	0.266614		0.869001	0.354169		0.868807	0.405372
	0.870011	0.043068		0.876595	0.266508		0.88042	0.353873		0.8737	0.405287
	0.872254	0.0430398		0.88085	0.26638		0.88214	0.353821		0.879177	0.405091
	0.8797	0.0429279		0.882461	0.266315		0.884948	0.353672		0.884281	0.404943
	0.881873	0.0428966		0.889667	0.26598		0.893428	0.353313		0.886336	0.404842
	0.883636	0.0428636		0.889704	0.265978		0.898722	0.352923		0.894246	0.404474
	0.891145	0.0427224		0.889783	0.265973		0.903875	0.352564		0.899965	0.404071
	0.891695	0.0427111		0.896762	0.265584		0.9102	0.351915		0.903936	0.403777
	0.898037	0.0425799		0.9027	0.265132		0.914265	0.351537		0.910729	0.403114
	0.898065	0.0425793		0.90327	0.265089		0.916917	0.351204		0.911553	0.403041
	0.898461	0.042571		0.911233	0.264414		0.925748	0.350148		0.912118	0.402976
	0.904529	0.0424438		0.911342	0.264404		0.926784	0.350016		0.918781	0.402266
	0.904935	0.0424351		0.911567	0.264382		0.934418	0.349083		0.923818	0.401654
	0.911417	0.042305		0.918329	0.263761		0.934979	0.349013		0.927249	0.401231
	0.913408	0.0422643		0.923102	0.263307		0.944063	0.348036		0.931845	0.400679
	0.916137	0.0422212		0.923343	0.263283		0.944954	0.347941		0.933627	0.400459
	0.921682	0.0421201		0.925706	0.263071		0.946148	0.347847		0.940338	0.399706
	0.925377	0.0420665		0.929353	0.262742		0.954528	0.347149		0.940825	0.399649
	0.93161	0.0419899		0.929606	0.262719		0.956264	0.347025		0.950691	0.398724
	0.935198	0.0419445		0.936435	0.262144		0.962563	0.346665		0.952377	0.39857
	0.940341	0.0419061		0.93883	0.261977		0.966152	0.346491		0.954503	0.398451
	0.945901	0.0418571		0.94445	0.261581		0.975718	0.346115		0.963353	0.397854
	0.955581	0.0418024		0.949408	0.261293		0.989004	0.345872		0.968225	0.397664
	0.960065	0.0417815		0.956333	0.261		0.992458	0.345799		0.975004	0.397365
	0.968491	0.0417628		0.962573	0.260742		0.99349	0.345784		0.984433	0.397171
	0.980728	0.0417223		0.977745	0.260467		1.00022	0.345717		0.988331	0.39707
	0.989011	0.0417134		0.980367	0.260406		1.00894	0.345617		0.992938	0.39702
	1.01193	0.0416919		0.983382	0.260384		1.01083	0.345605		1.00148	0.396879
	1.02739	0.0416822		0.999666	0.260211		1.02639	0.345493		1.02255	0.396737
	1.07356	0.0416724		1.01473	0.26015		1.05325	0.345439		1.02278	0.396735
	1.07848	0.0416711		1.01924	0.260127		1.06891	0.345406		1.02285	0.396734
	1.08025	0.041671		1.0311	0.260105		1.08939	0.345396		1.02344	0.396733
	1.09638	0.0416697		1.04757	0.260063		1.12859	0.345367		1.05127	0.396631
	1.13847	0.0416658		1.05203	0.260058		1.17068	0.345359		1.05813	0.396623
	1.14475	0.0416656		1.06584	0.260048		1.19685	0.345354		1.0815	0.396584
	1.18982	0.0416639		1.09779	0.260017		1.26315	0.345347		1.10223	0.396574
	1.22639	0.0416631		1.11362	0.260013		1.26496	0.345347		1.12583	0.39656
	1.25019	0.0416626		1.15121	0.260003		1.26957	0.345347		1.1548	0.396549
	1.26689	0.0416624		1.18749	0.259997		1.33157	0.345343		1.19621	0.396542
	1.33521	0.0416616		1.20683	0.259996		1.3511	0.345343		1.21057	0.39654
	1.35029	0.0416615		1.23716	0.259993		1.40015	0.345341		1.2427	0.396537
	1.37378	0.0416613		1.27373	0.259991		1.42211	0.34534		1.26203	0.396535
	1.42096	0.0416609		1.29134	0.25999		1.45801	0.345339		1.28426	0.396534
	1.47412	0.0416604		1.31514	0.259989		1.49987	0.345337		1.31851	0.396531
	1.48129	0.0416604		1.34576	0.259988		1.52092	0.345337		1.33187	0.396531
	1.48558	0.0416603		1.36256	0.259987		1.53857	0.345336		1.38797	0.396528
	1.53711	0.0416597		1.41134	0.259986		1.56172	0.345335		1.42723	0.396527
	1.57496	0.0416591		1.42827	0.259986		1.59813	0.345332		1.46463	0.396526
	1.6019	0.0416587		1.46917	0.259984		1.60112	0.345332		1.51601	0.396524
	1.6585	0.0416563		1.47725	0.259984		1.60536	0.345332		1.51719	0.396524
	1.67587	0.0416557		1.51474	0.259983		1.65406	0.345328		1.52011	0.396524
	1.68204	0.0416553		1.5763	0.25998		1.68449	0.345322		1.57566	0.396521
	1.71436	0.0416515		1.57963	0.25998		1.72443	0.345313		1.59392	0.396519
	1.73563	0.0416494		1.58125	0.25998		1.75767	0.345298		1.64526	0.396515
	1.74402	0.041647		1.65202	0.259974		1.78543	0.345271		1.69893	0.396505
	1.77666	0.0416397		1.66554	0.259973		1.79905	0.345253		1.71547	0.396502
	1.78851	0.04163		1.7176	0.259963		1.82392	0.345192		1.73157	0.396494
	1.8063	0.0416157		1.75363	0.259946		1.83394	0.345156		1.76929	0.396473
	1.81013	0.0416119		1.77903	0.259939		1.84735	0.345037		1.78873	0.39645
	1.82264	0.041586		1.81652	0.259846		1.85499	0.34499		1.80964	0.396419
	1.8292	0.0415741		1.82395	0.259838		1.86801	0.344754		1.82311	0.396365
	1.83044	0.0415712		1.8266	0.259825		1.87343	0.344673		1.8346	0.396313
	1.83714	0.0415416		1.83188	0.259781		1.87579	0.344595		1.84677	0.396264
	1.85104	0.0414876		1.85262	0.259652		1.88784	0.34419		1.86193	0.396032
	1.8528	0.0414782		1.86333	0.259458		1.89167	0.34399		1.86806	0.395979
	1.85573	0.0414487		1.86599	0.259427		1.89942	0.343447		1.87331	0.395809
	1.86777	0.0413555		1.86819	0.259366		1.90213	0.343282		1.88404	0.395557
	1.87488	0.041252		1.87967	0.259056		1.90879	0.342634		1.89206	0.395121
	1.87858	0.0412005		1.88003	0.259047		1.91071	0.342456		1.89703	0.39484
	1.88761	0.0410366		1.88008	0.259045		1.91108	0.342419		1.90196	0.394496
	1.88898	0.041014		1.88045	0.259027		1.91153	0.342364		1.90963	0.393761
	1.88941	0.041005		1.88934	0.258631		1.92107	0.341267		1.91059	0.393679
	1.89055	0.0409812		1.89063	0.258563		1.92346	0.340951		1.91112	0.393619
	1.89862	0.0408177		1.89818	0.25809		1.93197	0.339834		1.91968	0.392665
	1.90157	0.040754		1.8985	0.258067		1.93287	0.339712		1.92078	0.39252
	1.91131	0.0405573		1.90489	0.25758		1.93361	0.339615		1.92797	0.391609
	1.91149	0.0405533		1.90507	0.257564		1.94392	0.338404		1.93055	0.391268
	1.91156	0.0405519		1.91081	0.257064		1.94595	0.338172		1.93701	0.390462
	1.9117	0.0405495		1.91103	0.257043		1.94901	0.337932		1.93936	0.390158
	1.92283	0.0403498		1.91663	0.256514		1.95454	0.337414		1.94677	0.389384
	1.92915	0.0402633		1.91692	0.256485		1.95839	0.337161		1.948	0.389249
	1.93417	0.0402003		1.9239	0.255812		1.96241	0.336897		1.95074	0.389037
	1.9435	0.0401315		1.92447	0.255754		1.96881	0.336598		1.95572	0.388579
	1.94816	0.0400877		1.92514	0.255691		1.97402	0.33636		1.95871	0.388391
	1.95309	0.0400689		1.93345	0.254939		1.98142	0.336219		1.96454	0.387994
	1.96539	0.0400062		1.93463	0.254841		1.9892	0.335978		1.97643	0.387545
	1.98742	0.0399681		1.9417	0.254282		1.99581	0.335915		1.97678	0.387528
	1.99124	0.0399592		1.94525	0.254068		2.00452	0.335802		1.977	0.387525
	1.99271	0.0399572		1.95283	0.253651		2.01615	0.33571		1.99408	0.387052
	1.99484	0.0399559		1.95656	0.253477		2.02295	0.335683		2.0119	0.386932
	2.0368	0.039928		1.96892	0.253123		2.03519	0.335623		2.01657	0.386879
	2.04259	0.0399261		1.97283	0.253013		2.05303	0.335574		2.02007	0.386871
	2.05351	0.0399247		1.97811	0.252951		2.08789	0.335541		2.04257	0.386762
	2.08978	0.0399174		1.98909	0.252772		2.10961	0.335522		2.05382	0.386738
	2.11602	0.0399158		2.00657	0.25266		2.16405	0.335507		2.07979	0.386701
	2.1405	0.039914		2.01336	0.252622		2.1678	0.335506		2.09987	0.386689
	2.20276	0.0399118		2.04661	0.252539		2.16975	0.335506		2.1231	0.386672
	2.20669	0.0399117		2.05508	0.252528		2.21413	0.335498		2.14987	0.386666
	2.25377	0.0399109		2.07925	0.252514		2.25444	0.335494		2.17643	0.386657
	2.27792	0.0399105		2.10838	0.252491		2.26681	0.335494		2.20845	0.386653
	2.27991	0.0399105		2.12507	0.252488		2.30725	0.335491		2.22512	0.38665
	2.35088	0.0399097		2.16495	0.252477		2.33401	0.33549		2.2411	0.386649
	2.35304	0.0399097		2.21021	0.252473		2.36575	0.335488		2.27214	0.386646
	2.40862	0.0399092		2.24267	0.25247		2.39609	0.335487		2.31446	0.386644
	2.42018	0.0399091		2.2712	0.252469		2.42657	0.335486		2.33261	0.386643
	2.46216	0.0399088		2.30087	0.252467		2.46275	0.335485		2.36727	0.386642
	2.48926	0.0399085		2.33725	0.252466		2.47795	0.335485		2.39542	0.38664
	2.53029	0.039908		2.3574	0.252465		2.53465	0.335482		2.41602	0.38664
	2.55282	0.0399078		2.39879	0.252464		2.53793	0.335482		2.43955	0.386639
	2.57864	0.0399073		2.41986	0.252463		2.55521	0.335481		2.4852	0.386637
	2.63313	0.0399062		2.46619	0.252462		2.60098	0.335479		2.49072	0.386637
	2.68046	0.0399035		2.49575	0.252461		2.60793	0.335478		2.49226	0.386637
	2.69648	0.0399027		2.52624	0.25246		2.65926	0.335472		2.49706	0.386637
	2.73763	0.0398965		2.57398	0.252458		2.67446	0.33547		2.56698	0.386634
	2.7379	0.0398965		2.58579	0.252457		2.67668	0.33547		2.5882	0.386632
	2.77158	0.0398905		2.63125	0.252453		2.68053	0.335469		2.63473	0.386628
	2.799	0.0398699		2.64441	0.252452		2.74132	0.335456		2.65234	0.386626
	2.80194	0.0398687		2.6483	0.252452		2.77781	0.335426		2.71047	0.386617
	2.80426	0.039865		2.70544	0.252444		2.79677	0.33541		2.72333	0.386613
	2.83152	0.0398182		2.73471	0.252433		2.8223	0.335333		2.78465	0.386566
	2.8343	0.039811		2.77163	0.252417		2.83058	0.335317		2.7876	0.386565
	2.84149	0.0397758		2.80379	0.252364		2.84002	0.335243		2.79006	0.38656
	2.85029	0.0397416		2.81051	0.252357		2.85381	0.335155		2.80603	0.386524
	2.85322	0.03972		2.82048	0.252312		2.85822	0.335093		2.82735	0.386481
	2.86594	0.0396124		2.83848	0.252254		2.87052	0.334902		2.83609	0.386416
	2.86726	0.0395993		2.84532	0.252183		2.87394	0.334815		2.85017	0.38633
	2.86985	0.0395627		2.86081	0.251999		2.87948	0.334687		2.85418	0.386289
	2.8771	0.0394726		2.86222	0.251984		2.88657	0.334397		2.86812	0.386073
	2.8834	0.0393611		2.86346	0.251957		2.89158	0.334201		2.86886	0.386062
	2.88599	0.0393195		2.87437	0.251698		2.89865	0.333731		2.87083	0.386007
	2.88739	0.0392913		2.875	0.251679		2.90252	0.333452		2.87966	0.385816
	2.89512	0.0391385		2.87774	0.251581		2.90932	0.332799		2.88317	0.385665
	2.89643	0.0391102		2.88308	0.251409		2.91016	0.332717		2.89192	0.385313
	2.90299	0.0389722		2.88434	0.251348		2.91221	0.332469		2.89549	0.385099
	2.90395	0.0389515		2.88994	0.251104		2.9181	0.331799		2.90416	0.384431
	2.91108	0.0388077		2.89649	0.250677		2.92044	0.331482		2.90489	0.38438
	2.91209	0.0387867		2.8969	0.250655		2.92751	0.330511		2.90542	0.384328
	2.91381	0.0387567		2.89719	0.250632		2.9288	0.330323		2.91347	0.383528
	2.91907	0.0386597		2.90426	0.250114		2.93658	0.32925		2.91457	0.3834
	2.92352	0.0385882		2.90657	0.249901		2.93833	0.328998		2.92115	0.382584
	2.92891	0.03852		2.91019	0.249591		2.94902	0.327775		2.92172	0.382507
	2.93267	0.0384679		2.91168	0.249446		2.94918	0.327755		2.9243	0.382156
	2.93542	0.0384381		2.91828	0.248803		2.9494	0.327738		2.92903	0.381522
	2.94611	0.038352		2.9203	0.248595		2.95891	0.326855		2.92996	0.381384
	2.94978	0.0383229		2.927	0.247934		2.96794	0.326362		2.93226	0.381081
	2.9551	0.0383024		2.92804	0.247827		2.9687	0.326315		2.9379	0.380305
	2.96439	0.038259		2.93285	0.247406		2.96915	0.326299		2.94028	0.379978
	2.97775	0.0382294		2.93648	0.247077		2.97869	0.325902		2.94673	0.379268
	2.98169	0.038218		2.93713	0.247018		2.98323	0.325764		2.94857	0.37904
	2.98444	0.038215		2.93793	0.246965		2.99191	0.325629		2.94953	0.378948
	3.00186	0.0381942		2.9485	0.246238		2.99711	0.325512		2.95799	0.378137
	3.01181	0.0381843		2.9506	0.246113		3.00046	0.325482		2.96284	0.377834
	3.02894	0.0381784		2.95307	0.246014		3.01078	0.325359		2.96867	0.377457
	3.05354	0.0381686		2.96142	0.245653		3.03081	0.325257		2.98441	0.376939
	3.09669	0.0381637		2.96655	0.245489		3.03399	0.325237		2.98476	0.376925
	3.10651	0.0381621		2.97804	0.245273		3.03598	0.325234		2.98495	0.37692
	3.11167	0.0381619		2.98114	0.245205		3.0467	0.325215		2.98566	0.376911
	3.16262	0.0381587		2.98597	0.245164		3.0755	0.32515		3.00173	0.376606
	3.19191	0.0381579		2.99957	0.245008		3.0814	0.325143		3.00699	0.376544
	3.22228	0.0381571		3.01336	0.244953		3.10226	0.325134		3.02127	0.376441
	3.271	0.0381563		3.02149	0.244912		3.13423	0.325112		3.02382	0.376426
	3.28123	0.0381562		3.03111	0.244894		3.14772	0.32511		3.04056	0.376358
	3.33536	0.0381556		3.0469	0.244854		3.21522	0.325096		3.04835	0.376329
	3.33931	0.0381556		3.07971	0.244825		3.22492	0.325095		3.09119	0.376279
	3.39809	0.0381551		3.08818	0.244818		3.28939	0.325091		3.09911	0.376267
	3.41491	0.0381549		3.09821	0.244815		3.302	0.32509		3.10079	0.376266
	3.46202	0.0381545		3.14349	0.244797		3.35865	0.325087		3.11266	0.376262
	3.4919	0.0381542		3.17195	0.244792		3.39211	0.325086		3.16472	0.376237
	3.51788	0.038154		3.2145	0.244788		3.4129	0.325086		3.17398	0.376236
	3.55441	0.0381535		3.2383	0.244786		3.46891	0.325084		3.24219	0.376225
	3.59579	0.0381527		3.29201	0.244783		3.48009	0.325083		3.24983	0.376224
	3.61331	0.0381524		3.30251	0.244782		3.49098	0.325083		3.31334	0.37622
	3.65631	0.0381505		3.33745	0.244781		3.53939	0.325081		3.31954	0.37622
	3.67317	0.0381499		3.36722	0.24478		3.56565	0.32508		3.3462	0.376219
	3.67873	0.0381496		3.376	0.24478		3.59166	0.325078		3.37784	0.376218
	3.70187	0.0381468		3.42765	0.244778		3.60714	0.325077		3.38594	0.376217
	3.7339	0.0381437		3.44947	0.244778		3.67182	0.32507		3.426	0.376216
	3.74343	0.0381414		3.48061	0.244777		3.68336	0.325068		3.45275	0.376215
	3.77747	0.0381335		3.51153	0.244776		3.73231	0.325057		3.49603	0.376213
	3.80587	0.0381083		3.56279	0.244774		3.7494	0.325048		3.53021	0.376212
	3.81113	0.0381053		3.58257	0.244773		3.78191	0.325021		3.55867	0.376211
	3.81519	0.0380965		3.60623	0.244771		3.80215	0.325011		3.59854	0.376208
	3.83681	0.0380426		3.62979	0.24477		3.82382	0.324933		3.61338	0.376207
	3.83949	0.038037		3.6587	0.244766		3.83519	0.324909		3.6468	0.376203
	3.83991	0.0380355		3.67522	0.244764		3.84629	0.32481		3.67194	0.3762
	3.85862	0.0379235		3.70361	0.244761		3.85618	0.324757		3.68602	0.376198
	3.85889	0.0379218		3.76272	0.244734		3.86779	0.324552		3.73428	0.376185
	3.8597	0.0379125		3.76509	0.244733		3.87582	0.324453		3.76599	0.376167
	3.87186	0.037792		3.76591	0.244733		3.88056	0.324299		3.79666	0.376142
	3.87577	0.0377341		3.76955	0.244726		3.89317	0.323768		3.81489	0.376089
	3.88286	0.0376196		3.82151	0.244647		3.8953	0.323649		3.82687	0.376054
	3.88421	0.037597		3.83004	0.244619		3.90453	0.322905		3.83891	0.376011
	3.88535	0.0375749		3.84262	0.244501		3.90671	0.322749		3.85162	0.375895
	3.89352	0.0374148		3.85323	0.244439		3.9072	0.322699		3.85685	0.375862
	3.89477	0.0373896		3.85989	0.244334		3.91092	0.322272		3.86987	0.375643
	3.89579	0.0373674		3.87032	0.244156		3.91618	0.321696		3.87102	0.375626
	3.90331	0.0372099		3.87601	0.243986		3.91684	0.321608		3.88139	0.375353
	3.90417	0.0371912		3.8832	0.243744		3.92314	0.320742		3.88142	0.375352
	3.91011	0.0370727		3.88799	0.243517		3.92376	0.320648		3.88964	0.375059
	3.91138	0.0370466		3.89293	0.243239		3.92941	0.319793		3.89398	0.374838
	3.91159	0.0370425		3.89577	0.243067		3.93024	0.319662		3.89929	0.37451
	3.9188	0.0369067		3.9005	0.242719		3.93597	0.318781		3.90538	0.373992
	3.9237	0.0368346		3.90174	0.242624		3.9374	0.318555		3.90851	0.373751
	3.92744	0.0367735		3.9069	0.242195		3.94125	0.318013		3.91076	0.373501
	3.93111	0.0367367		3.90953	0.241954		3.94452	0.317528		3.92177	0.37211
	3.93815	0.0366504		3.91681	0.241237		3.94569	0.317373		3.92265	0.372006
	3.94591	0.0365984		3.91935	0.240962		3.9542	0.3164		3.92282	0.37198
	3.95047	0.0365625		3.92629	0.240257		3.95629	0.316163		3.92308	0.37194
	3.95722	0.0365383		3.92764	0.240117		3.95845	0.316008		3.93159	0.370669
	3.963	0.0365076		3.93405	0.239503		3.96602	0.315402		3.93664	0.369913
	3.97037	0.036492		3.93636	0.239304		3.96946	0.315229		3.93862	0.369611
	3.98044	0.036461		3.94215	0.23883		3.97552	0.314892		3.93928	0.369509
	3.99	0.0364507		3.94659	0.238516		3.98678	0.314577		3.94177	0.369185
	4.00479	0.0364313		3.95423	0.23811		3.98788	0.314537		3.9473	0.368418
	4.03169	0.0364186		3.96004	0.237838		3.98882	0.314526		3.94876	0.368246
	4.046	0.0364132		3.97155	0.237551		4.00214	0.314247		3.95483	0.367583
	4.06856	0.0364106		3.97576	0.237428		4.02755	0.314068		3.95495	0.36757
	4.09124	0.0364062		3.98252	0.23735		4.02819	0.314063		3.96166	0.366967
	4.1325	0.0364029		3.99026	0.237229		4.02843	0.314061		3.96307	0.366854
	4.14265	0.0364024		3.99874	0.237183		4.02867	0.314061		3.96566	0.366703
	4.16838	0.0364015		4.0125	0.237071		4.07046	0.313947		3.97053	0.366366
	4.19225	0.0364004		4.0213	0.237044		4.07301	0.313944		3.97617	0.366114
	4.20779	0.0364002		4.04165	0.237003		4.08277	0.313938		3.9781	0.36602
	4.24417	0.0363994		4.05013	0.236981		4.12389	0.313904		3.98891	0.365695
	4.27362	0.0363989		4.05866	0.236974		4.13521	0.313901		3.99037	0.365654
	4.29965	0.0363986		4.09066	0.236942		4.19603	0.313887		3.99274	0.365621
	4.34369	0.0363982		4.13808	0.23693		4.20006	0.313886		4.00658	0.365359
	4.36306	0.036398		4.14369	0.236928		4.20096	0.313886		4.02075	0.365253
	4.40765	0.0363976		4.20512	0.236918		4.25527	0.31388		4.03563	0.36518
	4.42863	0.0363975		4.21054	0.236918		4.2676	0.31388		4.0487	0.365134
	4.47702	0.036397		4.28775	0.236912		4.31329	0.313877		4.07166	0.365088
	4.49331	0.0363969		4.29661	0.236912		4.33345	0.313876		4.10134	0.365062
	4.5493	0.0363962		4.3178	0.236911		4.37789	0.313874		4.12966	0.365045
	4.55201	0.0363961		4.35648	0.23691		4.38701	0.313874		4.18793	0.365031
	4.56248	0.0363959		4.37536	0.236909		4.39409	0.313874		4.18849	0.365031
	4.61591	0.0363948		4.41265	0.236908		4.43669	0.313872		4.1892	0.365031
	4.63004	0.0363945		4.44565	0.236907		4.47542	0.313871		4.2519	0.365023
	4.67942	0.0363925		4.47172	0.236907		4.4946	0.31387		4.29434	0.36502
	4.71426	0.0363892		4.51937	0.236905		4.52283	0.313869		4.29999	0.36502
	4.74218	0.0363864		4.53148	0.236905		4.54029	0.313869		4.34629	0.365017
	4.78326	0.0363703		4.5698	0.236903		4.57945	0.313866		4.36893	0.365017
	4.7876	0.0363694		4.57476	0.236903		4.59355	0.313866		4.437	0.365015
	4.79104	0.0363653		4.57759	0.236902		4.59749	0.313865		4.44827	0.365014
	4.81985	0.0363328		4.61858	0.2369		4.61319	0.313864		4.46147	0.365014
	4.82231	0.0363297		4.64093	0.236898		4.67205	0.313858		4.51838	0.365012
	4.8274	0.0363128		4.6719	0.236894		4.68986	0.313856		4.55321	0.365011
	4.84466	0.036262		4.70057	0.236889		4.72415	0.313848		4.57562	0.365011
	4.85257	0.0362054		4.72533	0.236884		4.758	0.313832		4.61595	0.36501
	4.85829	0.0361732		4.76306	0.236862		4.78147	0.313822		4.65343	0.365008
	4.86461	0.0361085		4.77614	0.236857		4.8111	0.313768		4.68318	0.365007
	4.8668	0.0360891		4.79029	0.236834		4.82414	0.313753		4.74094	0.365003
	4.86844	0.0360673		4.81526	0.236804		4.82988	0.31373		4.74804	0.365003
	4.87521	0.0359848		4.83258	0.236707		4.84534	0.313622		4.82002	0.364991
	4.87979	0.0359163		4.83838	0.236689		4.86092	0.313544		4.82172	0.36499
	4.88825	0.0357608		4.85317	0.236547		4.8729	0.313324		4.82401	0.36499
	4.88826	0.0357606		4.85453	0.236534		4.87741	0.313259		4.88153	0.364974
	4.88826	0.0357605		4.86305	0.236387		4.88011	0.313154		4.92554	0.364916
	4.89716	0.0355806		4.86706	0.236326		4.89314	0.312758		4.93473	0.36491
	4.8979	0.0355644		4.86758	0.236314		4.89911	0.312367		4.94042	0.364898
	4.90518	0.0354109		4.87823	0.236084		4.90213	0.312186		4.96416	0.364735
	4.90756	0.0353604		4.88435	0.235806		4.91019	0.311448		4.98019	0.364659
	4.91352	0.0352456		4.88951	0.2356		4.9108	0.311398		4.98346	0.36463
	4.91449	0.0352273		4.89552	0.235194		4.9113	0.311336		4.9897	0.364433
	4.92092	0.0351112		4.89741	0.23508		4.91368	0.31103		5.00267	0.364144
	4.92348	0.0350735		4.90348	0.234616		4.9204	0.310204		5.01144	0.363548
	4.93177	0.0349565		4.90536	0.234452		4.92574	0.30932		5.01236	0.363504
	4.93678	0.0349031		4.91305	0.233713		4.92679	0.309153		5.01415	0.363303
	4.94807	0.0348274		4.91321	0.233696		4.92706	0.309104		5.02153	0.362643
	4.95174	0.0347952		4.91478	0.233532		4.93377	0.307913		5.02396	0.362163
	4.95351	0.0347897		4.92051	0.232935		4.93468	0.30774		5.03083	0.360774
	4.97186	0.0347234		4.92098	0.232882		4.94047	0.30666		5.03253	0.360287
	4.97429	0.034715		4.92781	0.232163		4.94187	0.306399		5.03696	0.358461
	4.97681	0.0347121		4.92814	0.232127		4.94956	0.305104		5.0386	0.357887
	4.99952	0.0346749		4.92932	0.232015		4.9516	0.304749		5.03924	0.357558
	5.01036	0.0346676		4.93465	0.23148		4.95365	0.304479		5.04443	0.354606
	5.03661	0.0346562		4.93616	0.231345		4.96053	0.30356		5.04503	0.354172
	5.05103	0.0346516		4.942	0.23085		4.96574	0.303029		5.04881	0.351364
	5.07159	0.0346494		4.94529	0.230598		4.97122	0.302608		5.05113	0.34918
	5.09272	0.0346452		4.95297	0.23017		4.97839	0.302139		5.0527	0.347799
	5.1191	0.0346436		4.95329	0.230151		4.98721	0.301844		5.05349	0.346969
	5.14422	0.0346417		4.95403	0.230121		4.9911	0.301677		5.05699	0.343305
	5.20239	0.0346399		4.96109	0.229779		4.99415	0.301614		5.05811	0.34201
	5.20674	0.0346397		4.96695	0.229625		5.00954	0.30137		5.06085	0.33888
	5.20864	0.0346397		4.96992	0.229521		5.01236	0.301321		5.06308	0.336255
	5.2759	0.0346384		4.97159	0.229481		5.01386	0.301307		5.0648	0.334241
	5.29597	0.0346382		4.97971	0.229312		5.03034	0.301171		5.06735	0.331334
	5.35244	0.0346376		4.98266	0.229274		5.03453	0.30115		5.07008	0.328417
	5.37912	0.0346374		4.98975	0.229163		5.0516	0.301098		5.07261	0.325812
	5.41138	0.0346371		5.00304	0.229061		5.05602	0.301081		5.07671	0.322365
	5.42771	0.034637		5.00772	0.229027		5.06488	0.301069		5.07723	0.32193
	5.46116	0.0346367		5.02934	0.228961		5.08378	0.301036		5.07953	0.320479
	5.50318	0.0346363		5.03787	0.228929		5.08676	0.301033		5.0827	0.318315
	5.50749	0.0346363		5.03975	0.228925		5.11203	0.301016		5.08329	0.317971
	5.53404	0.0346359		5.04832	0.228916		5.13307	0.301		5.08621	0.31673
	5.56114	0.0346356		5.08381	0.228871		5.13599	0.300999		5.08953	0.315172
	5.56461	0.0346355		5.09362	0.228867		5.14031	0.300998		5.09039	0.314901
	5.62939	0.0346339		5.13821	0.228849		5.19515	0.300983		5.09482	0.313546
	5.63051	0.0346339		5.17382	0.228844		5.24264	0.300978		5.09722	0.313105
	5.6368	0.0346335		5.20019	0.228841		5.25288	0.300977		5.10103	0.312237
	5.69956	0.0346302		5.23572	0.228837		5.25866	0.300976		5.10788	0.311522
	5.71372	0.0346285		5.27898	0.228835		5.31184	0.300973		5.1103	0.311202
	5.76398	0.0346215		5.30943	0.228834		5.32636	0.300972		5.11179	0.311109
	5.78569	0.0346079		5.35849	0.228832		5.37265	0.300971		5.11642	0.310878
	5.79554	0.0346023		5.37799	0.228831		5.39716	0.30097		5.12302	0.310447
	5.821	0.0345697		5.40367	0.228831		5.40419	0.300969		5.12568	0.310365
	5.82127	0.0345694		5.43649	0.22883		5.41812	0.300969		5.13904	0.31008
	5.82137	0.0345691		5.46132	0.228829		5.45959	0.300968		5.14505	0.309963
	5.84446	0.0345004		5.49791	0.228828		5.48496	0.300967		5.16762	0.30981
	5.84667	0.0344874		5.54847	0.228826		5.50451	0.300967		5.16926	0.309805
	5.85263	0.0344421		5.55542	0.228826		5.53501	0.300966		5.2039	0.309706
	5.86205	0.0343823		5.55997	0.228826		5.56857	0.300965		5.21481	0.309691
	5.86559	0.034342		5.61623	0.228823		5.5909	0.300965		5.23413	0.309683
	5.87237	0.0342618		5.63868	0.228821		5.64456	0.300963		5.27341	0.309654
	5.87499	0.0342287		5.67687	0.228816		5.65297	0.300963		5.3275	0.309645
	5.88416	0.034075		5.6908	0.228814		5.65674	0.300962		5.33314	0.309644
	5.88517	0.0340592		5.72256	0.228807		5.71457	0.30096		5.33753	0.309643
	5.88593	0.0340435		5.75735	0.228786		5.75713	0.300956		5.4007	0.309636
	5.89551	0.0338536		5.77496	0.228782		5.77311	0.300955		5.44832	0.309634
	5.89597	0.0338433		5.78922	0.228756		5.78383	0.300954		5.46109	0.309633
	5.90413	0.0336704		5.81554	0.228725		5.82485	0.300946		5.53067	0.30963
	5.90453	0.0336617		5.83581	0.228615		5.83841	0.300943		5.53178	0.30963
	5.91398	0.033475		5.83603	0.228614		5.87048	0.300935		5.53303	0.30963
	5.91419	0.0334706		5.83632	0.228612		5.91271	0.300902		5.59846	0.309628
	5.9145	0.0334658		5.85349	0.228496		5.91895	0.300899		5.63218	0.309627
	5.92399	0.0332956		5.86137	0.228367		5.92922	0.300874		5.66667	0.309626
	5.93432	0.0331767		5.86592	0.228295		5.95522	0.300829		5.73874	0.309621
	5.93623	0.0331512		5.87235	0.22817		5.9744	0.300709		5.73891	0.309621
	5.93764	0.0331397		5.88007	0.227913		5.97521	0.300704		5.73897	0.309621
	5.94125	0.0331171		5.88336	0.227811		5.97723	0.300676		5.74055	0.309621
	5.9517	0.0330322		5.88639	0.227654		5.99078	0.300538		5.80373	0.309613
	5.95654	0.0330106		5.89396	0.227241		5.99555	0.300443		5.80775	0.309612
	5.96443	0.032979		5.89612	0.227123		6.00498	0.300294		5.85385	0.309604
	5.97429	0.0329538		5.89814	0.226958		6.01525	0.29969		5.8882	0.309585
	5.97996	0.032941		5.90542	0.226372		6.01708	0.299629		5.90576	0.309577
	5.99621	0.0329186		5.9068	0.226243		6.01871	0.299465		5.94316	0.309518
	6.00207	0.0329138		5.91265	0.225659		6.0277	0.298547		5.95507	0.309482
	6.01928	0.0328993		5.91336	0.225583		6.03157	0.298		5.9791	0.309388
	6.04605	0.0328909		5.91555	0.225346		6.03607	0.296752		5.99201	0.309208
	6.05435	0.0328882		5.91875	0.225006		6.03789	0.296341		6.00114	0.309031
	6.06139	0.0328875		5.92248	0.224589		6.03927	0.295817		6.011	0.308673
	6.08771	0.0328825		5.92409	0.224411		6.04415	0.29387		6.01426	0.308503
	6.1148	0.0328802		5.92449	0.224365		6.04517	0.293437		6.02319	0.307763
	6.12886	0.032879		5.93082	0.223692		6.04992	0.290445		6.02386	0.30772
	6.16376	0.0328776		5.931	0.223672		6.05033	0.290201		6.02457	0.307622
	6.18118	0.0328768		5.93766	0.223027		6.05043	0.29013		6.03346	0.3063
	6.2035	0.0328763		5.9378	0.223015		6.05501	0.286536		6.03429	0.306137
	6.23979	0.0328755		5.94376	0.222496		6.0561	0.285449		6.03573	0.30571
	6.25014	0.0328753		5.94586	0.22236		6.05941	0.282209		6.04041	0.304527
	6.29389	0.0328747		5.94923	0.222109		6.06233	0.278788		6.04542	0.3023
	6.31286	0.0328745		5.95341	0.221892		6.06409	0.276723		6.04584	0.302152
	6.31795	0.0328744		5.9559	0.221738		6.06647	0.273733		6.0462	0.301941
	6.37423	0.0328739		5.95773	0.221665		6.06827	0.271509		6.05169	0.298771
	6.3899	0.0328738		5.96448	0.221378		6.0694	0.270084		6.0529	0.297756
	6.43728	0.0328734		5.96886	0.221268		6.07255	0.266208		6.05634	0.295102
	6.4671	0.0328731		5.97456	0.22109		6.07412	0.264362		6.0581	0.293382
	6.49046	0.0328729		5.98142	0.220986		6.07723	0.260969		6.06215	0.289081
	6.52774	0.0328725		5.98789	0.220875		6.07868	0.259454		6.06256	0.288627
	6.54672	0.0328723		5.99408	0.220838		6.0817	0.256789		6.06337	0.287637
	6.59507	0.0328714		6.00349	0.220732		6.08204	0.25646		6.06678	0.283623
	6.6025	0.0328712		6.01691	0.220681		6.08238	0.256205		6.06851	0.281452
	6.63177	0.0328701		6.02869	0.22062		6.08499	0.25408		6.07191	0.277228
	6.6619	0.032869		6.0612	0.220583		6.08901	0.25163		6.07376	0.274957
	6.6704	0.0328686		6.07347	0.220561		6.08957	0.25127		6.07758	0.270666
	6.73592	0.0328636		6.07716	0.220559		6.09028	0.250978		6.07912	0.268929
	6.76587	0.0328569		6.08885	0.220554		6.09489	0.248769		6.08148	0.266845
	6.79292	0.0328426		6.13056	0.220531		6.09843	0.247662		6.08414	0.264287
	6.8063	0.0328315		6.15568	0.220527		6.10166	0.246777		6.08865	0.26119
	6.82474	0.0327918		6.1772	0.220523		6.10772	0.245753		6.08879	0.26109
	6.83036	0.0327848		6.21958	0.220518		6.11006	0.245341		6.08924	0.260863
	6.83324	0.0327759		6.24386	0.220516		6.11294	0.245122		6.09391	0.258276
	6.8442	0.032725		6.30429	0.220513		6.1177	0.244644		6.09523	0.257735
	6.85158	0.0326968		6.31109	0.220513		6.12457	0.244169		6.0992	0.256211
	6.8537	0.0326781		6.34161	0.220512		6.12888	0.24403		6.10271	0.255401
	6.86376	0.0326018		6.37426	0.220511		6.1429	0.243722		6.10495	0.254791
	6.86984	0.0325262		6.38026	0.220511		6.14377	0.243707		6.10985	0.254019
	6.87393	0.0324808		6.44554	0.22051		6.14605	0.243687		6.11105	0.253802
	6.87674	0.0324365		6.44712	0.220509		6.16054	0.243484		6.11297	0.253638
	6.88296	0.0323335		6.46968	0.220509		6.16972	0.243457		6.12032	0.252871
	6.88444	0.0323084		6.5071	0.220508		6.18909	0.243352		6.12272	0.252699
	6.88768	0.0322436		6.50913	0.220508		6.20457	0.243337		6.13196	0.252365
	6.89196	0.0321628		6.52238	0.220508		6.23277	0.2433		6.13625	0.25217
	6.89362	0.0321265		6.5651	0.220507		6.25491	0.243288		6.13906	0.252123
	6.90031	0.031986		6.57799	0.220507		6.29367	0.243274		6.14967	0.251865
	6.90261	0.0319352		6.62261	0.220506		6.31291	0.24327		6.16579	0.251771
	6.91041	0.0317766		6.65203	0.220505		6.3518	0.243265		6.18011	0.251641
	6.91097	0.0317648		6.68257	0.220504		6.35546	0.243264		6.18699	0.251626
	6.91171	0.0317516		6.72488	0.220502		6.36392	0.243263		6.20036	0.251613
	6.91853	0.0316232		6.7353	0.220501		6.39164	0.24326		6.24241	0.251539
	6.92066	0.0315892		6.74702	0.2205		6.40397	0.24326		6.27976	0.25153
	6.92446	0.0315291		6.79029	0.220498		6.43428	0.243258		6.30718	0.25152
	6.92757	0.0314863		6.8344	0.22049		6.45374	0.243257		6.35194	0.251513
	6.93122	0.0314387		6.85749	0.220486		6.49078	0.243255		6.37229	0.251509
	6.93683	0.0313806		6.9034	0.220464		6.52573	0.243254		6.38694	0.251508
	6.94099	0.0313375		6.90502	0.220464		6.56301	0.243253		6.42798	0.251505
	6.94669	0.0313037		6.90873	0.220458		6.60902	0.243251		6.48325	0.251502
	6.95279	0.0312586		6.94299	0.220423		6.62857	0.24325		6.49726	0.251502
	6.96628	0.0312087		6.95496	0.220395		6.64788	0.24325		6.52211	0.251501
	6.97088	0.0311956		6.97272	0.220346		6.69855	0.243247		6.55594	0.2515
	6.98413	0.0311646		6.99052	0.220169		6.73345	0.243245		6.57515	0.251499
	7.0017	0.0311487		6.99547	0.220148		6.76119	0.243243		6.60584	0.251498
	7.01312	0.0311354		7.00071	0.220019		6.80163	0.243238		6.65177	0.251496
	7.01852	0.0311331		7.01341	0.21971		6.81664	0.243237		6.65197	0.251496
	7.02719	0.031131		7.02045	0.219259		6.85447	0.243225		6.65225	0.251496
	7.06494	0.0311178		7.02328	0.219098		6.87503	0.24322		6.69957	0.251494
	7.08671	0.0311152		7.02518	0.218877		6.88173	0.243217		6.75628	0.25149
	7.1168	0.0311122		7.03149	0.21824		6.92268	0.243179		6.75886	0.25149
	7.15684	0.0311102		7.03591	0.217367		6.94131	0.243164		6.76008	0.25149
	7.17245	0.0311095		7.0378	0.217023		6.94444	0.243157		6.8282	0.25148
	7.2042	0.0311088		7.03996	0.216351		6.97958	0.243021		6.82929	0.25148
	7.2288	0.0311081		7.04367	0.215279		6.9877	0.242984		6.89347	0.251457
	7.24457	0.0311079		7.04852	0.21297		6.99739	0.242808		6.90065	0.251451
	7.28498	0.0311073		7.04864	0.212918		7.00895	0.242612		6.93912	0.251406
	7.34387	0.0311067		7.04871	0.212875		7.01989	0.242094		6.94511	0.251398
	7.3456	0.0311067		7.05399	0.209499		7.02129	0.242038		6.97047	0.251292
	7.35044	0.0311066		7.05428	0.209269		7.02226	0.241952		6.98076	0.251258
	7.4144	0.0311061		7.05822	0.205865		7.03203	0.241213		6.98268	0.251244
	7.42735	0.031106		7.05897	0.205084		7.03948	0.239762		7.00746	0.250853
	7.44261	0.0311059		7.06214	0.201734		7.04002	0.239674		7.00844	0.250839
	7.48544	0.0311055		7.06394	0.19955		7.04114	0.239318		7.00851	0.250838
	7.50567	0.0311053		7.0665	0.196306		7.04706	0.237717		7.0086	0.250834
	7.53324	0.0311049		7.06817	0.194096		7.05012	0.236265		7.02404	0.250167
	7.56731	0.0311045		7.07056	0.190853		7.05184	0.235493		7.02493	0.250095
	7.61605	0.0311033		7.07197	0.188935		7.05584	0.233154		7.03474	0.249013
	7.62697	0.0311031		7.07496	0.185034		7.05825	0.231337		7.03542	0.248934
	7.67026	0.0311007		7.07577	0.183934		7.06196	0.228063		7.03639	0.248718
	7.68091	0.0311002		7.07671	0.182816		7.0641	0.225969		7.04364	0.247322
	7.68417	0.0311		7.07938	0.179493		7.06859	0.220658		7.04691	0.246192
	7.73426	0.0310962		7.08182	0.177015		7.06876	0.220464		7.04981	0.245167
	7.76356	0.0310868		7.08238	0.176404		7.06892	0.220249		7.05556	0.242006
	7.78059	0.0310831		7.08524	0.173812		7.07346	0.214442		7.05578	0.241901
	7.80382	0.0310604		7.08556	0.173531		7.07483	0.212591		7.05589	0.241828
	7.80641	0.0310588		7.08916	0.170837		7.08011	0.205855		7.06263	0.236569
	7.80761	0.0310567		7.08937	0.1707		7.08061	0.205192		7.06296	0.236259
	7.82639	0.0310294		7.09383	0.168145		7.08093	0.204795		7.06384	0.235284
	7.83318	0.0310109		7.09401	0.168059		7.08193	0.203706		7.06818	0.230789
	7.84496	0.0309574		7.10013	0.165737		7.08571	0.199357		7.06964	0.22897
	7.84829	0.0309469		7.10026	0.165691		7.08924	0.196177		7.07379	0.223742
	7.84997	0.0309343		7.1005	0.165644		7.08982	0.19563		7.0745	0.222801
	7.86295	0.0308453		7.10665	0.164031		7.09136	0.194549		7.07801	0.218225
	7.8692	0.0307672		7.11273	0.163282		7.09454	0.192101		7.07817	0.218017
	7.87392	0.0307154		7.11386	0.163112		7.09582	0.191446		7.08157	0.213627
	7.87915	0.0306282		7.11544	0.163006		7.09973	0.189305		7.08347	0.211354
	7.88238	0.0305783		7.12296	0.162352		7.10304	0.188029		7.08744	0.207126
	7.88506	0.0305274		7.131	0.162091		7.10684	0.18681		7.0883	0.206239
	7.8928	0.0303749		7.13552	0.161898		7.11421	0.185459		7.09245	0.202689
	7.8931	0.030369		7.13947	0.161847		7.11558	0.185187		7.09322	0.202113
	7.89329	0.0303648		7.15085	0.161596		7.11675	0.185081		7.09735	0.19932
	7.89979	0.0302278		7.16016	0.161528		7.12638	0.184179		7.09884	0.198585
	7.90239	0.0301729		7.18828	0.161408		7.12852	0.184018		7.10199	0.19706
	7.90247	0.030171		7.21154	0.161379		7.13421	0.183805		7.10421	0.196184
	7.91005	0.0300123		7.25732	0.161349		7.13849	0.183606		7.10775	0.194991
	7.91153	0.0299832		7.26829	0.161344		7.14446	0.183487		7.1117	0.194141
	7.91741	0.0298717		7.2892	0.16134		7.15217	0.183304		7.11613	0.193181
	7.92068	0.0298163		7.31663	0.161334		7.15475	0.183261		7.12558	0.192304
	7.92564	0.0297428		7.33275	0.161332		7.15847	0.183244		7.12718	0.192143
	7.9295	0.0296856		7.37785	0.161327		7.18034	0.183036		7.1299	0.192024
	7.93693	0.0296074		7.4169	0.161325		7.1973	0.183		7.13906	0.191535
	7.94154	0.0295603		7.44807	0.161323		7.22538	0.182949		7.14985	0.191286
	7.95489	0.0294847		7.48614	0.161322		7.27092	0.182923		7.15479	0.191184
	7.95505	0.0294837		7.50318	0.161321		7.29402	0.182916		7.16077	0.19115
	7.95533	0.0294828		7.55184	0.16132		7.35357	0.182904		7.17609	0.190987
	7.96837	0.0294261		7.55368	0.16132		7.371	0.182902		7.19553	0.190922
	7.97913	0.0294024		7.61223	0.161318		7.39369	0.182901		7.20267	0.190892
	7.99062	0.0293876		7.61379	0.161318		7.43854	0.182897		7.21987	0.190874
	8.00048	0.0293728		7.61382	0.161318		7.50211	0.182895		7.24686	0.190833
	8.01799	0.0293642		7.61387	0.161318		7.5059	0.182895		7.26105	0.190828
	8.03305	0.0293547		7.67205	0.161316		7.51064	0.182894		7.30734	0.190806
	8.06757	0.0293469		7.67656	0.161316		7.57084	0.182892		7.34914	0.190801
	8.07667	0.0293452		7.71906	0.161315		7.59901	0.182891		7.36204	0.190799
	8.09187	0.0293443		7.75009	0.161313		7.62699	0.182891		7.40572	0.190794
	8.13971	0.0293393		7.78014	0.161311		7.67559	0.182889		7.43544	0.190792
	8.17561	0.0293382		7.80901	0.161307		7.68482	0.182888		7.47364	0.19079
	8.20593	0.0293373		7.83808	0.161304		7.72088	0.182886		7.50349	0.190789
	8.26953	0.0293362		7.88562	0.161289		7.74209	0.182885		7.53018	0.190788
	8.27018	0.0293362		7.89888	0.161285		7.74782	0.182884		7.55777	0.190787
	8.27049	0.0293362		7.94855	0.161236		7.79877	0.18288		7.58143	0.190786
	8.34348	0.0293354		7.9505	0.161234		7.82478	0.182875		7.61319	0.190785
	8.35663	0.0293353		7.96694	0.161158		7.84957	0.182871		7.63216	0.190784
	8.4142	0.0293349		7.98934	0.161065		7.88797	0.182855		7.66186	0.190783
	8.44114	0.0293347		7.99118	0.16106		7.89971	0.182852		7.70419	0.190781
	8.48445	0.0293345		7.99456	0.160997		7.90642	0.182845		7.71324	0.19078
	8.50046	0.0293344		8.01212	0.160773		7.94344	0.182812		7.73739	0.190778
	8.5429	0.0293341		8.02126	0.160371		7.96245	0.182784		7.75901	0.190777
	8.55444	0.029334		8.02303	0.160316		7.98992	0.18262		7.77016	0.190776
	8.56031	0.029334		8.02746	0.159963		7.99493	0.182602		7.80268	0.190772
	8.61717	0.0293336		8.03161	0.15972		8.00428	0.182404		7.8237	0.190768
	8.66569	0.0293331		8.03296	0.159561		8.01431	0.182256		7.85654	0.190763
	8.68033	0.0293329		8.03962	0.158739		8.01763	0.182128		7.87761	0.190757
	8.70926	0.0293324		8.04088	0.158486		8.0273	0.181671		7.93074	0.190711
	8.72835	0.0293322		8.04541	0.157512		8.0277	0.181657		7.93272	0.19071
	8.7495	0.0293316		8.04754	0.156905		8.02805	0.181626		7.93432	0.190707
	8.78303	0.0293308		8.05235	0.155012		8.03571	0.18105		7.97755	0.190613
	8.79531	0.0293304		8.05264	0.154913		8.03886	0.180579		7.98711	0.190546
	8.86003	0.029325		8.05306	0.154659		8.04319	0.180022		8.00578	0.190319
	8.86125	0.029325		8.05788	0.152192		8.04806	0.178823		8.00728	0.190298
	8.86974	0.0293227		8.06037	0.150231		8.05031	0.178305		8.00947	0.190231
	8.91704	0.0293116		8.06353	0.147643		8.05334	0.177007		8.01854	0.190024
	8.92267	0.0293089		8.06659	0.144277		8.05639	0.175911		8.02501	0.189693
	8.95173	0.029287		8.06754	0.143244		8.06083	0.173134		8.03165	0.189375
	8.96039	0.0292716		8.07068	0.139324		8.06153	0.172757		8.0384	0.188676
	8.97227	0.0292544		8.07105	0.138875		8.06183	0.172536		8.04363	0.187887
	8.98089	0.0292296		8.07117	0.138712		8.06386	0.170898		8.04794	0.186911
	8.98849	0.0292084		8.07411	0.134755		8.06616	0.16912		8.05215	0.185739
	9	0.0291654		8.07598	0.132092		8.06752	0.167759		8.05502	0.184637
				8.07759	0.129813		8.06927	0.166078		8.05802	0.183173
				8.07831	0.128773		8.07026	0.164904		8.05974	0.182335
				8.0829	0.122462		8.07284	0.162065		8.0641	0.179325
				8.08337	0.121798		8.07411	0.160454		8.06439	0.179107
				8.08384	0.121219		8.07832	0.154877		8.06778	0.176195
				8.08823	0.115878		8.07909	0.153814		8.06832	0.175744
				8.08992	0.114106		8.08	0.15252		8.06838	0.175679
				8.09391	0.110649		8.08339	0.147799		8.07182	0.172244
				8.09449	0.110167		8.08651	0.143735		8.07476	0.168616
				8.09882	0.107507		8.0876	0.142232		8.07616	0.166942
				8.09995	0.106769		8.08858	0.1411		8.07738	0.165278
				8.10008	0.106696		8.09214	0.136859		8.08043	0.161216
				8.10028	0.106618		8.09418	0.134937		8.0825	0.158338
				8.10553	0.104219		8.09586	0.133294		8.08462	0.155401
				8.10902	0.103215		8.09845	0.131184		8.08749	0.151647
				8.11228	0.102464		8.09993	0.13009		8.08906	0.149573
				8.11686	0.101687		8.10389	0.127704		8.09143	0.146889
				8.12126	0.10116		8.10593	0.126566		8.09249	0.145619
				8.12607	0.100811		8.11002	0.125215		8.09582	0.142266
				8.13013	0.100485		8.11146	0.124625		8.09619	0.141907
				8.13575	0.100303		8.11243	0.124406		8.09936	0.139414
				8.14355	0.0999385		8.11711	0.123096		8.10112	0.137968
				8.14967	0.0998851		8.12416	0.122108		8.10131	0.137826
				8.16691	0.0997224		8.12425	0.122092		8.10196	0.137468
				8.17808	0.0996089		8.12452	0.122071		8.10635	0.134778
				8.18821	0.0995912		8.1325	0.121329		8.10774	0.134167
				8.21664	0.0995319		8.13422	0.121202		8.11216	0.132461
				8.24495	0.0995135		8.13971	0.120957		8.11452	0.131707
				8.26092	0.0995018		8.14298	0.120778		8.12181	0.130313
				8.28382	0.0994968		8.14431	0.120745		8.12275	0.130097
				8.31949	0.0994858		8.15558	0.120488		8.12327	0.130043
				8.34952	0.0994828		8.15896	0.120408		8.13122	0.129062
				8.38009	0.0994792		8.16414	0.120379		8.13925	0.128671
				8.42792	0.0994765		8.18156	0.120163		8.14187	0.128497
				8.4404	0.0994756		8.21426	0.120099		8.14405	0.128434
				8.44539	0.0994754		8.22236	0.120086		8.15221	0.128112
				8.49805	0.0994732		8.27033	0.120039		8.16986	0.127911
				8.51614	0.0994727		8.2706	0.120039		8.17755	0.127789
				8.55074	0.0994716		8.2715	0.120039		8.18267	0.12778
				8.57435	0.0994709		8.32926	0.12002		8.20754	0.127712
				8.60758	0.0994699		8.3503	0.120017		8.22565	0.127644
				8.64967	0.0994684		8.3859	0.120013		8.23206	0.127641
				8.66091	0.0994681		8.42248	0.12001		8.27265	0.127605
				8.68879	0.0994666		8.43932	0.120009		8.30878	0.127596
				8.71401	0.0994653		8.47368	0.120007		8.32043	0.127593
				8.72229	0.0994649		8.51879	0.120006		8.36595	0.127584
				8.76602	0.099461		8.53205	0.120005		8.37534	0.127583
				8.7886	0.0994575		8.56078	0.120004		8.44007	0.127578
				8.81922	0.0994546		8.58954	0.120003		8.44552	0.127577
				8.84779	0.0994446		8.60153	0.120002		8.45864	0.127577
				8.88742	0.0994319		8.64715	0.120001		8.50407	0.127574
				8.91122	0.0994016		8.67477	0.119999		8.56104	0.127572
				8.92213	0.0993902		8.70031	0.119998		8.56424	0.127572
				8.94765	0.0993145		8.745	0.119994		8.58864	0.127571
				8.9551	0.0992971		8.7552	0.119993		8.63184	0.127569
				8.95835	0.0992759		8.77483	0.11999		8.63687	0.127569
				8.97663	0.099158		8.81791	0.119984		8.70079	0.127565
				8.98524	0.099069		8.84555	0.119974		8.70851	0.127565
				8.98978	0.0990255		8.89604	0.119949		8.76104	0.127559
				8.99256	0.0989896		8.92527	0.119894		8.78607	0.127555
				9	0.0988975		8.93489	0.119878		8.82511	0.12755
							8.94307	0.119838		8.86419	0.127527
							8.95587	0.119786		8.88955	0.127518
							8.96707	0.119705		8.90524	0.12749
							8.97236	0.119666		8.93248	0.127451
							8.98297	0.119545		8.95687	0.127322
							8.9879	0.119492		8.9577	0.12732
							8.99051	0.119451		8.95876	0.127311
							9	0.119311		8.9782	0.127158
										8.99057	0.126984
										8.99176	0.126968
										8.99292	0.126948
										9	0.126834

## Sheet: Figure 3d
Figure 3d
	t = 13.5e6			t = 15e6			t = 17e6			t = 19e6
	x	Pmid		x	Pmid		x	Pmid		x	Pmid
	-1.0842e-19	0.398805		5.69206e-19	0.348326		2.03288e-19	0.239232		-7.52165e-19	0.121472
	0.000620211	0.398795		0.000425364	0.34832		0.000206109	0.23923		0.000105865	0.121471
	0.00062028	0.398795		0.000425393	0.34832		0.000206149	0.23923		0.000105883	0.121471
	0.000620382	0.398795		0.000425437	0.34832		0.000206176	0.23923		0.000105904	0.121471
	0.0117335	0.398624		0.0115028	0.348189		0.0110116	0.239166		0.0118377	0.121435
	0.0179735	0.398547		0.0177199	0.34813		0.0181409	0.239134		0.0216931	0.121413
	0.02617	0.398451		0.0258862	0.348056		0.0264123	0.239095		0.0306982	0.121392
	0.0435514	0.398326		0.0431923	0.34796		0.0430523	0.239052		0.0447648	0.121379
	0.0469254	0.398303		0.0465523	0.347942		0.045296	0.239046		0.0585827	0.121361
	0.0738304	0.39822		0.0733212	0.347877		0.0730681	0.239007		0.0715544	0.121356
	0.0814938	0.398193		0.0809479	0.347857		0.0790724	0.239003		0.0888389	0.121347
	0.0824646	0.398192		0.0819135	0.347856		0.126352	0.238981		0.123702	0.121341
	0.126543	0.398137		0.12575	0.347813		0.128108	0.23898		0.142617	0.121339
	0.141114	0.398132		0.140234	0.347809		0.128421	0.23898		0.182151	0.121336
	0.183698	0.398115		0.182566	0.347796		0.172549	0.238972		0.215481	0.121335
	0.217124	0.398109		0.215781	0.347791		0.219291	0.238969		0.245294	0.121334
	0.24815	0.398105		0.246611	0.347788		0.239685	0.238968		0.287852	0.121333
	0.288902	0.398101		0.287088	0.347786		0.303756	0.238966		0.310207	0.121333
	0.313609	0.3981		0.311627	0.347784		0.310315	0.238966		0.35248	0.121332
	0.351183	0.398098		0.348928	0.347783		0.336109	0.238965		0.366549	0.121332
	0.374324	0.398097		0.371892	0.347782		0.362964	0.238964		0.408209	0.121332
	0.406968	0.398095		0.404297	0.347781		0.374745	0.238964		0.452429	0.121332
	0.466964	0.398093		0.463754	0.347779		0.412398	0.238964		0.47826	0.121331
	0.479785	0.398093		0.476476	0.347779		0.430137	0.238963		0.528103	0.121331
	0.48573	0.398093		0.48236	0.347779		0.478744	0.238963		0.530779	0.121331
	0.54209	0.39809		0.538162	0.347777		0.499883	0.238962		0.58282	0.12133
	0.548926	0.39809		0.544917	0.347776		0.53307	0.238962		0.611698	0.121329
	0.588837	0.398088		0.584403	0.347775		0.580611	0.238961		0.645632	0.121329
	0.644583	0.398081		0.639392	0.347769		0.591439	0.23896		0.685903	0.121327
	0.655396	0.39808		0.650087	0.347769		0.599301	0.23896		0.704318	0.121325
	0.66274	0.398079		0.657304	0.347768		0.648657	0.238958		0.735356	0.121323
	0.723435	0.398065		0.717062	0.347756		0.681915	0.238955		0.757145	0.121318
	0.742059	0.398053		0.735239	0.347747		0.708488	0.238953		0.777556	0.121313
	0.779588	0.398037		0.77212	0.347734		0.754149	0.23894		0.804765	0.121293
	0.797032	0.398013		0.789146	0.347716		0.770017	0.238937		0.805137	0.121293
	0.83026	0.397898		0.82164	0.347626		0.784326	0.238922		0.805446	0.121293
	0.830621	0.397897		0.821994	0.347626		0.801665	0.238908		0.829776	0.121267
	0.830982	0.397895		0.822341	0.347624		0.815127	0.238883		0.846035	0.121208
	0.83276	0.397879		0.824047	0.347612		0.817074	0.238879		0.846095	0.121208
	0.855837	0.397699		0.846512	0.347481		0.833446	0.238829		0.84617	0.121207
	0.859608	0.397645		0.85017	0.347444		0.834677	0.238826		0.85995	0.121141
	0.867004	0.397489		0.857312	0.347335		0.835959	0.238819		0.862306	0.121123
	0.871874	0.397407		0.862058	0.347279		0.855484	0.238699		0.868384	0.121078
	0.877311	0.397223		0.867293	0.347158		0.856198	0.238695		0.876064	0.120999
	0.882386	0.397084		0.872215	0.347067		0.857013	0.238685		0.877607	0.120984
	0.884425	0.396989		0.874175	0.347007		0.870459	0.238528		0.878847	0.120969
	0.892279	0.396646		0.881734	0.346795		0.873303	0.238481		0.889068	0.120837
	0.897957	0.396271		0.887208	0.346567		0.8811	0.238338		0.890895	0.120813
	0.901902	0.396		0.891019	0.346405		0.883359	0.238291		0.892717	0.120784
	0.908652	0.395389		0.897545	0.346044		0.89009	0.238138		0.901617	0.120653
	0.909471	0.395321		0.898336	0.346005		0.893689	0.238046		0.908332	0.120554
	0.910032	0.395261		0.898882	0.34597		0.899307	0.237899		0.910821	0.120516
	0.916651	0.394611		0.905268	0.345601		0.903385	0.237787		0.922259	0.12038
	0.921667	0.394048		0.910162	0.345273		0.910208	0.237604		0.922653	0.120375
	0.92508	0.393659		0.913476	0.34505		0.911411	0.237571		0.923697	0.120366
	0.929664	0.393149		0.91799	0.344746		0.914349	0.2375		0.932358	0.120278
	0.931437	0.392946		0.919717	0.344628		0.919742	0.237361		0.940136	0.120231
	0.938136	0.392247		0.926335	0.344206		0.921648	0.237319		0.943203	0.120207
	0.938621	0.392194		0.926814	0.344174		0.931264	0.237121		0.944606	0.120201
	0.948489	0.391329		0.936663	0.34363		0.935937	0.237038		0.955058	0.12015
	0.950174	0.391184		0.938338	0.343537		0.942052	0.236974		0.961101	0.120132
	0.952309	0.391071		0.940522	0.343459		0.947969	0.236891		0.98189	0.120093
	0.961171	0.390506		0.949432	0.343083		0.959704	0.236812		0.981996	0.120093
	0.966066	0.390324		0.954444	0.342955		0.961371	0.236797		0.982043	0.120093
	0.972862	0.390039		0.961321	0.342757		0.963074	0.236791		0.982101	0.120093
	0.982332	0.389851		0.971005	0.342621		0.974015	0.236729		1.00724	0.120067
	0.986244	0.389755		0.974986	0.342551		0.985466	0.236695		1.02039	0.120063
	0.990873	0.389706		0.979739	0.342515		0.987441	0.236688		1.0372	0.120056
	0.999452	0.389571		0.988509	0.342416		1.01421	0.236646		1.07137	0.12005
	1.02061	0.389433		1.01016	0.342314		1.01623	0.236643		1.08072	0.120048
	1.02084	0.389432		1.0104	0.342313		1.01878	0.236642		1.08979	0.120048
	1.02092	0.389431		1.01048	0.342313		1.07159	0.236613		1.13438	0.120045
	1.0215	0.389429		1.01109	0.342311		1.10103	0.236609		1.15131	0.120044
	1.04946	0.389332		1.0397	0.342239		1.14687	0.236603		1.17935	0.120043
	1.05635	0.389323		1.04673	0.342232		1.17537	0.236602		1.22034	0.120042
	1.07982	0.389286		1.07074	0.342205		1.23299	0.2366		1.27316	0.120041
	1.10061	0.389276		1.09187	0.342197		1.24984	0.236599		1.28368	0.120041
	1.12428	0.389263		1.11595	0.342187		1.30312	0.236598		1.30857	0.120041
	1.15333	0.389253		1.14546	0.342179		1.32599	0.236598		1.34374	0.120041
	1.19483	0.389246		1.18743	0.342174		1.36239	0.236597		1.35524	0.120041
	1.20922	0.389243		1.202	0.342172		1.37783	0.236597		1.40634	0.12004
	1.2414	0.389241		1.23442	0.34217		1.41543	0.236596		1.42617	0.12004
	1.26075	0.389239		1.25398	0.342169		1.41872	0.236596		1.48846	0.12004
	1.283	0.389237		1.27634	0.342168		1.41992	0.236596		1.48935	0.12004
	1.3173	0.389235		1.31088	0.342166		1.46535	0.236596		1.48971	0.12004
	1.33067	0.389235		1.32429	0.342166		1.51946	0.236595		1.55282	0.120039
	1.3868	0.389232		1.38064	0.342164		1.52478	0.236595		1.58039	0.120039
	1.42607	0.389231		1.41992	0.342163		1.56856	0.236594		1.62271	0.120038
	1.46346	0.38923		1.45735	0.342162		1.59892	0.236593		1.65859	0.120037
	1.51481	0.389228		1.50857	0.342161		1.60102	0.236593		1.68172	0.120036
	1.516	0.389228		1.50975	0.342161		1.60361	0.236593		1.72486	0.120031
	1.51891	0.389228		1.51265	0.34216		1.67561	0.236588		1.732	0.120031
	1.57442	0.389225		1.56796	0.342158		1.68917	0.236588		1.73555	0.12003
	1.59266	0.389224		1.58606	0.342157		1.70585	0.236585		1.77518	0.120022
	1.64393	0.38922		1.63704	0.342154		1.75441	0.236575		1.78754	0.120015
	1.69749	0.389209		1.69001	0.342146		1.77019	0.236568		1.80816	0.120004
	1.71399	0.389206		1.70637	0.342144		1.8012	0.236539		1.82098	0.119981
	1.73004	0.389198		1.72213	0.342137		1.8039	0.236537		1.82872	0.119972
	1.76766	0.389178		1.75927	0.342121		1.80877	0.236523		1.83955	0.119938
	1.78702	0.389156		1.77825	0.342104		1.83271	0.236473		1.84412	0.119927
	1.80787	0.389125		1.79876	0.34208		1.83979	0.236443		1.84629	0.119916
	1.82128	0.389073		1.81189	0.34204		1.85296	0.236348		1.85718	0.11987
	1.83271	0.389023		1.82305	0.342003		1.85423	0.236338		1.86359	0.119823
	1.84482	0.388976		1.83488	0.341969		1.86347	0.23625		1.86877	0.119783
	1.85989	0.388753		1.8495	0.341809		1.86716	0.236197		1.87611	0.119713
	1.866	0.388703		1.85548	0.341775		1.87436	0.2361		1.88133	0.11965
	1.8712	0.388542		1.86045	0.34167		1.88096	0.23597		1.88901	0.119545
	1.88187	0.388306		1.87083	0.341517		1.88359	0.235914		1.89074	0.11952
	1.88983	0.387899		1.87851	0.341264		1.89124	0.235733		1.8935	0.119479
	1.89476	0.387639		1.88328	0.341107		1.89298	0.235692		1.8983	0.119409
	1.89966	0.387323		1.888	0.340924		1.89437	0.235652		1.90684	0.119282
	1.90727	0.38665		1.89534	0.340535		1.90162	0.23546		1.90687	0.119281
	1.90823	0.386575		1.89626	0.340493		1.90286	0.235425		1.90688	0.119281
	1.90875	0.38652		1.89677	0.340463		1.90813	0.23528		1.90692	0.119281
	1.91725	0.385654		1.90497	0.339985		1.91034	0.235221		1.91525	0.119165
	1.91834	0.385522		1.90603	0.339911		1.9136	0.235133		1.91815	0.11913
	1.92549	0.384694		1.91297	0.339454		1.91717	0.235045		1.92201	0.119084
	1.92807	0.384384		1.91548	0.339279		1.92106	0.234947		1.92663	0.119034
	1.9345	0.383644		1.92181	0.338855		1.92748	0.234818		1.93266	0.118982
	1.93685	0.383365		1.92411	0.338694		1.92935	0.234778		1.9389	0.118931
	1.94426	0.382648		1.93147	0.338262		1.93184	0.23474		1.95128	0.118871
	1.94548	0.382523		1.93269	0.338186		1.93989	0.234598		1.95765	0.118846
	1.94822	0.382323		1.93546	0.338057		1.949	0.234512		1.97473	0.118806
	1.95321	0.381896		1.94043	0.337791		1.95267	0.234466		1.98271	0.118794
	1.95621	0.381718		1.94348	0.337673		1.95684	0.234445		1.99621	0.118779
	1.96205	0.381343		1.94937	0.337427		1.9655	0.234377		2.01332	0.118769
	1.97398	0.380915		1.96151	0.33713		1.97623	0.234343		2.02659	0.118764
	1.97433	0.3809		1.96186	0.33712		1.98393	0.234306		2.04865	0.118757
	1.97456	0.380896		1.96209	0.337117		1.9884	0.234298		2.08479	0.118753
	1.99173	0.380443		1.97973	0.336794		2.01035	0.234261		2.08707	0.118753
	2.00964	0.380327		1.99811	0.336706		2.01523	0.234256		2.09013	0.118752
	2.01433	0.380276		2.00289	0.336669		2.04464	0.234236		2.13059	0.118749
	2.01784	0.380268		2.0065	0.336663		2.05219	0.234233		2.17597	0.118748
	2.04047	0.380162		2.02975	0.336585		2.08662	0.234222		2.18407	0.118747
	2.05177	0.380139		2.04133	0.336568		2.1026	0.23422		2.19015	0.118747
	2.07785	0.380104		2.06797	0.336542		2.14312	0.234216		2.24876	0.118746
	2.098	0.380093		2.08849	0.336533		2.15781	0.234214		2.27102	0.118746
	2.12132	0.380075		2.11233	0.33652		2.17435	0.234213		2.31496	0.118745
	2.14815	0.38007		2.13952	0.336516		2.22234	0.234211		2.34614	0.118745
	2.1748	0.380061		2.16658	0.33651		2.26325	0.23421		2.37351	0.118745
	2.20688	0.380058		2.19901	0.336507		2.29104	0.234209		2.40926	0.118745
	2.22359	0.380055		2.21593	0.336505		2.34186	0.234209		2.43068	0.118745
	2.2396	0.380054		2.23206	0.336504		2.36151	0.234208		2.44425	0.118744
	2.27069	0.380051		2.26345	0.336502		2.3985	0.234208		2.50862	0.118744
	2.31305	0.380048		2.30607	0.3365		2.41497	0.234208		2.50999	0.118744
	2.33122	0.380048		2.32436	0.336499		2.45102	0.234207		2.51295	0.118744
	2.36589	0.380046		2.35909	0.336498		2.48785	0.234207		2.57067	0.118743
	2.39406	0.380045		2.38739	0.336498		2.5237	0.234206		2.62511	0.118742
	2.41465	0.380044		2.40797	0.336497		2.56684	0.234205		2.63636	0.118742
	2.43819	0.380044		2.43154	0.336496		2.60883	0.234204		2.64314	0.118742
	2.48382	0.380042		2.47711	0.336495		2.64583	0.234202		2.7025	0.118739
	2.48934	0.380042		2.48263	0.336495		2.68601	0.234199		2.71418	0.118738
	2.49087	0.380042		2.48416	0.336495		2.72152	0.234195		2.75177	0.118733
	2.49566	0.380042		2.48892	0.336495		2.757	0.234186		2.76757	0.11873
	2.56553	0.380039		2.55858	0.336492		2.79557	0.234159		2.79633	0.118716
	2.58672	0.380037		2.57962	0.336491		2.81013	0.234144		2.80885	0.118705
	2.63317	0.380033		2.62573	0.336488		2.8249	0.234092		2.82314	0.118691
	2.65075	0.380031		2.64316	0.336486		2.83626	0.234067		2.8439	0.118631
	2.70872	0.380022		2.70049	0.336479		2.84163	0.234034		2.84629	0.118625
	2.72154	0.380018		2.71312	0.336476		2.85803	0.233915		2.84868	0.118611
	2.78264	0.379972		2.77324	0.336439		2.85996	0.233901		2.86341	0.118533
	2.78559	0.379971		2.77614	0.336439		2.8617	0.233877		2.86888	0.118483
	2.78803	0.379966		2.77851	0.336435		2.87603	0.233678		2.87394	0.118438
	2.8039	0.379931		2.79397	0.336408		2.88008	0.233591		2.88	0.118364
	2.82514	0.379889		2.81486	0.336375		2.88707	0.233443		2.88243	0.118336
	2.83381	0.379827		2.82324	0.33633		2.89327	0.233282		2.88566	0.11829
	2.84783	0.379743		2.83696	0.336268		2.89724	0.23318		2.89002	0.118234
	2.85181	0.379704		2.84081	0.336241		2.90031	0.233093		2.89223	0.1182
	2.86566	0.379498		2.85427	0.336098		2.90704	0.232906		2.89767	0.11812
	2.8664	0.379487		2.85499	0.336091		2.91086	0.2328		2.9038	0.118028
	2.86835	0.379436		2.85685	0.336057		2.91597	0.232664		2.90556	0.118002
	2.87711	0.379257		2.86531	0.335942		2.92103	0.232543		2.90625	0.117991
	2.88058	0.379117		2.86863	0.335855		2.92498	0.23245		2.90754	0.117974
	2.88926	0.378791		2.87699	0.335657		2.92997	0.23236		2.91448	0.117875
	2.8928	0.378595		2.88039	0.335544		2.93409	0.232278		2.91885	0.117821
	2.90139	0.377988		2.88863	0.335197		2.94064	0.232189		2.92342	0.117767
	2.90211	0.377941		2.88932	0.335171		2.94338	0.232147		2.92856	0.117719
	2.90263	0.377894		2.88982	0.335146		2.95109	0.232077		2.93346	0.11767
	2.91061	0.377178		2.89747	0.334765		2.95753	0.232013		2.94743	0.117592
	2.9117	0.377063		2.89851	0.334704		2.95846	0.232006		2.94776	0.117589
	2.91822	0.376335		2.90478	0.334322		2.95947	0.232001		2.94799	0.117588
	2.91879	0.376267		2.90534	0.334286		2.97829	0.231904		2.94896	0.117585
	2.92135	0.375952		2.90783	0.334119		2.98289	0.231891		2.96482	0.117525
	2.92604	0.375387		2.91235	0.333826		2.99982	0.231856		2.97154	0.117515
	2.92698	0.375264		2.91325	0.333761		3.00664	0.231844		2.98455	0.117487
	2.92926	0.374989		2.91552	0.333609		3.03816	0.23182		2.99534	0.11748
	2.93488	0.374293		2.92097	0.333239		3.04327	0.231815		3.01459	0.117466
	2.93724	0.373997		2.92329	0.333075		3.04508	0.231815		3.03648	0.117459
	2.94369	0.373347		2.92971	0.332699		3.09805	0.231798		3.05859	0.117455
	2.94552	0.37314		2.93149	0.332584		3.11542	0.231797		3.08598	0.117451
	2.94649	0.373055		2.93247	0.332531		3.16441	0.231792		3.11917	0.117449
	2.95495	0.372304		2.94094	0.332075		3.22792	0.23179		3.14657	0.117448
	2.95983	0.372018		2.9459	0.331888		3.2313	0.231789		3.19342	0.117446
	2.96567	0.371664		2.95179	0.331659		3.23501	0.231789		3.20754	0.117446
	2.98149	0.371171		2.96795	0.331318		3.28685	0.231788		3.24911	0.117445
	2.98184	0.371157		2.96831	0.331309		3.31678	0.231787		3.26324	0.117445
	2.98203	0.371153		2.9685	0.331306		3.34672	0.231787		3.26704	0.117445
	2.98274	0.371144		2.96925	0.331299		3.40035	0.231786		3.27814	0.117445
	2.99892	0.370851		2.98589	0.331089		3.41013	0.231786		3.33137	0.117444
	3.00421	0.370792		2.99133	0.331046		3.41704	0.231786		3.35715	0.117444
	3.01857	0.370692		3.0061	0.330973		3.46623	0.231785		3.38156	0.117444
	3.02114	0.370678		3.00873	0.330963		3.51744	0.231784		3.42383	0.117444
	3.03798	0.370613		3.02608	0.330914		3.5321	0.231784		3.43516	0.117444
	3.04582	0.370584		3.03416	0.330893		3.54434	0.231784		3.46094	0.117443
	3.08887	0.370536		3.07822	0.330857		3.60358	0.231782		3.48994	0.117443
	3.09683	0.370524		3.08637	0.330849		3.63391	0.231781		3.50324	0.117443
	3.09851	0.370524		3.0881	0.330848		3.66174	0.231779		3.55207	0.117443
	3.11043	0.370519		3.10023	0.330845		3.70373	0.231774		3.56959	0.117442
	3.1627	0.370495		3.15355	0.330827		3.71543	0.231773		3.62251	0.117441
	3.17198	0.370494		3.16294	0.330826		3.73656	0.231766		3.63852	0.117441
	3.24036	0.370484		3.2322	0.330818		3.7604	0.231761		3.64559	0.117441
	3.24801	0.370483		3.23991	0.330818		3.7713	0.231753		3.70248	0.117438
	3.31161	0.370479		3.30402	0.330815		3.7977	0.231737		3.71935	0.117436
	3.31781	0.370479		3.31026	0.330815		3.81724	0.231696		3.7547	0.117432
	3.34449	0.370478		3.33703	0.330814		3.82177	0.23169		3.78651	0.117419
	3.37615	0.370477		3.36886	0.330813		3.83219	0.231642		3.78863	0.117418
	3.38425	0.370476		3.37697	0.330813		3.84464	0.231596		3.79007	0.117417
	3.42432	0.370475		3.41714	0.330812		3.84736	0.231583		3.82001	0.117388
	3.45106	0.370474		3.44389	0.330811		3.851	0.231546		3.82102	0.117387
	3.49431	0.370473		3.4871	0.33081		3.8635	0.231436		3.8226	0.117383
	3.52844	0.370471		3.52111	0.330809		3.86788	0.231377		3.84004	0.117348
	3.55687	0.37047		3.54942	0.330808		3.87698	0.231218		3.85025	0.117303
	3.59666	0.370467		3.58894	0.330806		3.87935	0.231179		3.85347	0.11729
	3.61148	0.370466		3.60369	0.330805		3.88124	0.231138		3.85706	0.117265
	3.64479	0.370462		3.63663	0.330802		3.89002	0.230923		3.86508	0.117217
	3.66987	0.37046		3.66153	0.3308		3.89224	0.230873		3.8742	0.117126
	3.6839	0.370457		3.67537	0.330798		3.89274	0.230858		3.87468	0.117122
	3.73199	0.370445		3.72284	0.330788		3.89863	0.230694		3.87499	0.117119
	3.76352	0.370427		3.75375	0.330774		3.90351	0.23056		3.87549	0.117113
	3.79405	0.370402		3.78379	0.330754		3.90389	0.230548		3.88462	0.117008
	3.81217	0.370351		3.80149	0.330715		3.90485	0.230521		3.88888	0.116947
	3.82407	0.370316		3.81312	0.330688		3.91132	0.230337		3.89394	0.116874
	3.83602	0.370274		3.82477	0.330658		3.91667	0.230196		3.90322	0.116734
	3.84863	0.370162		3.83699	0.330576		3.91806	0.230158		3.90412	0.11672
	3.85384	0.37013		3.8421	0.330553		3.91958	0.230124		3.90458	0.116712
	3.86674	0.369923		3.85458	0.330412		3.92467	0.229998		3.90683	0.116682
	3.86788	0.369907		3.85569	0.330401		3.93096	0.229879		3.91584	0.116553
	3.87814	0.369652		3.86559	0.330237		3.93253	0.229845		3.91793	0.116528
	3.87817	0.369651		3.86562	0.330236		3.93389	0.229827		3.92501	0.116446
	3.88629	0.369384		3.87337	0.330076		3.94261	0.229678		3.92976	0.116402
	3.89058	0.369183		3.87747	0.329958		3.95365	0.229576		3.93638	0.116344
	3.89583	0.368888		3.8825	0.329789		3.95625	0.229547		3.94381	0.116301
	3.90184	0.368427		3.88824	0.329531		3.96085	0.229525		3.95168	0.116265
	3.90493	0.368216		3.89119	0.329417		3.97291	0.229447		3.95978	0.116229
	3.90715	0.367997		3.89331	0.3293		3.99552	0.229392		3.97919	0.116201
	3.91803	0.366784		3.90375	0.328658		3.9985	0.229383		3.98829	0.116181
	3.91891	0.366694		3.90459	0.328611		3.99954	0.229381		3.99158	0.116178
	3.91908	0.366671		3.90475	0.328599		4.00118	0.22938		4.00113	0.116173
	3.91933	0.366637		3.905	0.328581		4.03167	0.229339		4.0219	0.116158
	3.92776	0.365537		3.91311	0.328015		4.06824	0.22933		4.03835	0.116156
	3.93279	0.364872		3.91802	0.327659		4.08013	0.229325		4.06751	0.116147
	3.93474	0.36461		3.91991	0.327522		4.09841	0.229323		4.09872	0.116145
	3.93541	0.36452		3.92056	0.327473		4.12132	0.229318		4.11866	0.116144
	3.9379	0.36423		3.92305	0.32731		4.13885	0.229317		4.15121	0.116142
	3.9434	0.363551		3.92842	0.326941		4.17089	0.229314		4.17393	0.116141
	3.94486	0.363395		3.92988	0.32685		4.21402	0.229312		4.18777	0.116141
	3.95093	0.362795		3.93592	0.326501		4.22819	0.229312		4.22603	0.11614
	3.95105	0.362784		3.93604	0.326495		4.24909	0.229311		4.25207	0.11614
	3.95779	0.36223		3.94282	0.326159		4.28981	0.22931		4.28729	0.116139
	3.95919	0.362125		3.94424	0.326093		4.316	0.22931		4.3262	0.116139
	3.96181	0.361985		3.94692	0.326002		4.34702	0.229309		4.35917	0.116139
	3.9667	0.361671		3.95186	0.325803		4.3917	0.229309		4.40054	0.116139
	3.97237	0.361434		3.95767	0.325644		4.40195	0.229308		4.43739	0.116138
	3.97432	0.361345		3.95965	0.325586		4.40735	0.229308		4.46877	0.116138
	3.98522	0.361036		3.97087	0.325372		4.45861	0.229308		4.4956	0.116138
	3.98668	0.360997		3.97236	0.325345		4.4766	0.229307		4.52166	0.116138
	3.98908	0.360965		3.97486	0.325322		4.50969	0.229307		4.54978	0.116137
	4.00305	0.360714		3.98931	0.325144		4.53312	0.229307		4.60357	0.116136
	4.01737	0.360612		4.00415	0.32507		4.56895	0.229306		4.62668	0.116136
	4.03237	0.360542		4.01963	0.325019		4.61118	0.229304		4.63869	0.116136
	4.04557	0.360497		4.03329	0.324986		4.62561	0.229304		4.6922	0.116133
	4.06873	0.360454		4.05723	0.324954		4.63591	0.229304		4.70542	0.116132
	4.09863	0.360428		4.08797	0.324935		4.68294	0.229301		4.7426	0.116127
	4.12716	0.360412		4.11724	0.324923		4.6957	0.2293		4.74895	0.116126
	4.18577	0.360399		4.17707	0.324913		4.72492	0.229298		4.77155	0.116122
	4.18633	0.360399		4.17765	0.324913		4.76363	0.22929		4.79339	0.116107
	4.18704	0.360398		4.17837	0.324913		4.78833	0.229285		4.80179	0.116104
	4.25007	0.36039		4.24257	0.324907		4.82438	0.22926		4.80597	0.116102
	4.29268	0.360388		4.28571	0.324905		4.82724	0.229257		4.81836	0.116078
	4.29835	0.360388		4.29146	0.324905		4.8589	0.229222		4.83202	0.116062
	4.34481	0.360385		4.33848	0.324903		4.8749	0.229163		4.83715	0.116049
	4.36753	0.360384		4.36143	0.324902		4.88838	0.229085		4.85199	0.11599
	4.43578	0.360382		4.4302	0.324901		4.90215	0.228905		4.8539	0.115981
	4.44708	0.360382		4.44159	0.324901		4.90524	0.228872		4.85678	0.115959
	4.46031	0.360382		4.45487	0.3249		4.90871	0.228752		4.86579	0.115906
	4.51735	0.36038		4.51223	0.324899		4.91826	0.228513		4.874	0.115821
	4.55223	0.360379		4.54722	0.324899		4.92357	0.228205		4.87502	0.115812
	4.57468	0.360379		4.56973	0.324898		4.92702	0.228059		4.87947	0.115757
	4.61507	0.360378		4.61021	0.324897		4.93028	0.227718		4.8836	0.115709
	4.65259	0.360376		4.64772	0.324896		4.93495	0.227354		4.88425	0.1157
	4.68237	0.360375		4.67751	0.324895		4.93814	0.226875		4.89233	0.115588
	4.74017	0.360371		4.73517	0.324892		4.94082	0.22651		4.89318	0.115575
	4.74729	0.360371		4.74227	0.324892		4.94562	0.225491		4.89482	0.11555
	4.81929	0.360359		4.81391	0.324883		4.94623	0.225387		4.90093	0.115458
	4.821	0.360359		4.81561	0.324883		4.9465	0.22532		4.90588	0.115384
	4.82328	0.360358		4.81788	0.324882		4.95273	0.223614		4.90792	0.115352
	4.88082	0.360343		4.875	0.32487		4.9532	0.223485		4.90945	0.115331
	4.92479	0.360287		4.91841	0.324826		4.95373	0.223273		4.91593	0.115243
	4.93398	0.360281		4.92751	0.324821		4.95882	0.221463		4.9178	0.115218
	4.93967	0.360269		4.93311	0.324812		4.9606	0.220707		4.92431	0.115141
	4.96339	0.36011		4.95644	0.324687		4.96472	0.218867		4.92885	0.115102
	4.9794	0.360037		4.9722	0.32463		4.96601	0.218271		4.9337	0.115052
	4.98267	0.360008		4.97541	0.324607		4.96794	0.217363		4.93853	0.115024
	4.9889	0.359818		4.98153	0.324457		4.9705	0.216166		4.94618	0.114968
	5.00185	0.359536		4.99422	0.324238		4.97487	0.214236		4.95751	0.114936
	5.01061	0.358957		5.00281	0.323782		4.9751	0.214133		4.96307	0.114911
	5.01153	0.358914		5.00371	0.323749		4.97519	0.214093		4.96654	0.114904
	5.01331	0.358718		5.00547	0.323593		4.97613	0.213717		4.9841	0.114874
	5.02069	0.358075		5.0127	0.323089		4.98064	0.211901		4.98715	0.114871
	5.02312	0.357607		5.0151	0.322711		4.98111	0.211731		5.01283	0.11485
	5.02997	0.356249		5.02182	0.32162		4.9866	0.209985		5.0156	0.114849
	5.03167	0.355772		5.0235	0.321229		4.98745	0.209736		5.04921	0.114836
	5.0361	0.353979		5.02788	0.319725		4.99003	0.209189		5.07105	0.114834
	5.03774	0.353417		5.02948	0.319264		4.99365	0.208322		5.0878	0.114832
	5.03837	0.353093		5.03011	0.318985		4.99509	0.208084		5.11274	0.11483
	5.04356	0.35018		5.03526	0.316456		4.99974	0.207359		5.13878	0.114828
	5.04417	0.349751		5.03586	0.316071		5.00247	0.207082		5.15535	0.114828
	5.04795	0.346967		5.03963	0.313559		5.00695	0.206603		5.20238	0.114826
	5.05027	0.344792		5.04196	0.311512		5.01318	0.206246		5.25162	0.114826
	5.05184	0.34342		5.04353	0.310241		5.01533	0.2061		5.25463	0.114826
	5.05263	0.342591		5.04432	0.309442		5.01909	0.205984		5.25676	0.114826
	5.05613	0.338929		5.04785	0.305876		5.02692	0.205691		5.30792	0.114825
	5.05726	0.33763		5.04898	0.304565		5.03493	0.205579		5.32175	0.114825
	5.06	0.334494		5.05176	0.301428		5.04438	0.205422		5.37069	0.114824
	5.06224	0.331854		5.05403	0.29869		5.0764	0.20529		5.37973	0.114824
	5.06396	0.32983		5.05577	0.296602		5.07955	0.205275		5.38944	0.114824
	5.06651	0.326905		5.05838	0.29354		5.08036	0.205272		5.43086	0.114824
	5.06925	0.323967		5.06117	0.290435		5.08141	0.205272		5.45079	0.114824
	5.07178	0.321346		5.06376	0.287684		5.14085	0.205212		5.48749	0.114824
	5.0759	0.317875		5.068	0.283995		5.1537	0.205208		5.51189	0.114823
	5.07642	0.317438		5.06853	0.283542		5.19219	0.205202		5.56226	0.114823
	5.07873	0.315983		5.07089	0.282041		5.2222	0.205197		5.5669	0.114823
	5.08191	0.313812		5.07417	0.279809		5.23679	0.205196		5.60533	0.114822
	5.0825	0.313467		5.07478	0.279456		5.28577	0.205193		5.63714	0.114821
	5.08543	0.312228		5.07779	0.278232		5.33265	0.205191		5.64044	0.114821
	5.08876	0.310674		5.08123	0.276698		5.34818	0.205191		5.66166	0.11482
	5.08962	0.310404		5.08211	0.27644		5.37649	0.20519		5.70648	0.114817
	5.09407	0.309058		5.08668	0.275174		5.41027	0.205189		5.71537	0.114816
	5.09647	0.308622		5.08914	0.274772		5.42835	0.205189		5.7586	0.114812
	5.1003	0.307764		5.09308	0.273994		5.47418	0.205188		5.789	0.114797
	5.10716	0.307059		5.1001	0.273372		5.53835	0.205188		5.79762	0.114795
	5.10959	0.306744		5.10262	0.273098		5.54932	0.205187		5.80527	0.114785
	5.11108	0.306652		5.10414	0.273018		5.55839	0.205187		5.82753	0.114762
	5.11572	0.306426		5.10884	0.272832		5.62384	0.205186		5.84053	0.114717
	5.12234	0.306004		5.11564	0.272484		5.64506	0.205186		5.84338	0.11471
	5.125	0.305925		5.11836	0.272418		5.68914	0.205185		5.84869	0.114684
	5.13838	0.305647		5.13196	0.272199		5.71489	0.205184		5.85523	0.114659
	5.14441	0.305533		5.13812	0.272109		5.75751	0.205182		5.85736	0.114644
	5.16701	0.305385		5.16109	0.271994		5.77514	0.205182		5.86339	0.114595
	5.16865	0.305379		5.16276	0.27199		5.79926	0.20518		5.8697	0.114552
	5.20334	0.305284		5.19789	0.271918		5.85071	0.205175		5.87202	0.114528
	5.21427	0.305269		5.20899	0.271907		5.9061	0.20515		5.87821	0.114461
	5.2336	0.305261		5.22847	0.271901		5.91073	0.205148		5.88119	0.114423
	5.27293	0.305234		5.26824	0.27188		5.91384	0.205145		5.88524	0.114372
	5.32706	0.305225		5.32274	0.271873		5.95456	0.205047		5.88918	0.114315
	5.3327	0.305223		5.32843	0.271872		5.9555	0.205045		5.89124	0.114285
	5.33709	0.305223		5.33284	0.271872		5.95738	0.205024		5.8959	0.114215
	5.40029	0.305216		5.39639	0.271867		5.97555	0.204872		5.89963	0.114157
	5.44792	0.305214		5.44416	0.271865		5.98147	0.204717		5.90576	0.114064
	5.4607	0.305213		5.45698	0.271865		5.9848	0.204653		5.9071	0.114042
	5.53029	0.30521		5.52669	0.271863		5.989	0.204471		5.91527	0.11393
	5.5314	0.30521		5.5278	0.271862		5.99336	0.204308		5.91623	0.113915
	5.53265	0.30521		5.52906	0.271862		5.99785	0.203919		5.92196	0.113851
	5.59808	0.305208		5.59452	0.271861		6.00127	0.20369		5.9251	0.113814
	5.6318	0.305207		5.62817	0.27186		6.00318	0.203445		5.92567	0.113807
	5.66628	0.305206		5.66263	0.271859		6.00895	0.202502		5.9264	0.113801
	5.73832	0.305201		5.73442	0.271855		6.01117	0.202007		5.93465	0.113721
	5.73849	0.305201		5.73459	0.271855		6.01624	0.200235		5.94058	0.113678
	5.73856	0.305201		5.73466	0.271855		6.0167	0.200095		5.95226	0.113626
	5.74013	0.305201		5.73621	0.271855		6.01688	0.200008		5.95326	0.11362
	5.80327	0.305193		5.79905	0.271849		6.01996	0.198374		5.95391	0.113618
	5.80729	0.305193		5.80304	0.271849		6.02196	0.197335		5.96834	0.113576
	5.85336	0.305185		5.84882	0.271842		6.02212	0.197223		5.97138	0.113567
	5.88767	0.305166		5.88278	0.271828		6.02526	0.194962		5.97761	0.11356
	5.90522	0.305159		5.90016	0.271822		6.0266	0.193787		5.99038	0.113538
	5.94256	0.305101		5.93705	0.271776		6.02767	0.19289		5.99721	0.113534
	5.95446	0.305066		5.94878	0.271749		6.02914	0.191357		6.0154	0.11352
	5.97845	0.304975		5.97244	0.271678		6.03095	0.189545		6.04161	0.113513
	5.99133	0.3048		5.98509	0.27154		6.03146	0.188996		6.04844	0.113511
	6.00045	0.304628		5.99405	0.271406		6.0321	0.188228		6.05265	0.11351
	6.01028	0.30428		6.0037	0.271132		6.03528	0.184508		6.09415	0.113505
	6.01354	0.304113		6.0069	0.271001		6.03664	0.182785		6.11218	0.113503
	6.02246	0.303393		6.01565	0.27043		6.03856	0.180348		6.11431	0.113503
	6.02312	0.303351		6.01631	0.270397		6.04028	0.178184		6.11898	0.113503
	6.02384	0.303255		6.01701	0.27032		6.04189	0.176189		6.17076	0.113501
	6.03271	0.301965		6.02575	0.269282		6.04408	0.173645		6.19777	0.1135
	6.03354	0.301805		6.02656	0.269153		6.04536	0.172175		6.2297	0.113499
	6.03497	0.301386		6.02799	0.268803		6.04728	0.170272		6.27146	0.113499
	6.03965	0.300228		6.03259	0.267852		6.04803	0.16949		6.28786	0.113499
	6.04466	0.298039		6.03755	0.265992		6.05075	0.167139		6.33302	0.113498
	6.04507	0.297894		6.03796	0.265871		6.05096	0.166962		6.34529	0.113498
	6.04544	0.297685		6.03832	0.265688		6.05249	0.165897		6.35052	0.113498
	6.05092	0.294554		6.04377	0.262928		6.05439	0.164514		6.40031	0.113498
	6.05213	0.293546		6.04499	0.261994		6.05465	0.164351		6.43181	0.113498
	6.05557	0.290913		6.04842	0.259581		6.05876	0.162134		6.45663	0.113498
	6.05733	0.2892		6.05019	0.257953		6.0598	0.161682		6.51185	0.113497
	6.06138	0.284906		6.05425	0.253797		6.06616	0.159777		6.51401	0.113497
	6.06179	0.284452		6.05466	0.253352		6.06638	0.159714		6.51731	0.113497
	6.06261	0.283457		6.05549	0.252331		6.06662	0.159678		6.57295	0.113497
	6.06602	0.279435		6.05894	0.248286		6.07241	0.158603		6.61652	0.113496
	6.06775	0.277253		6.06069	0.246039		6.0754	0.158314		6.63527	0.113496
	6.07117	0.273003		6.06416	0.241599		6.07881	0.15794		6.6889	0.113495
	6.07302	0.270718		6.06604	0.239198		6.08225	0.157758		6.70726	0.113495
	6.07684	0.266393		6.06995	0.234597		6.08591	0.157553		6.71144	0.113495
	6.07839	0.264646		6.07152	0.232759		6.09142	0.157329		6.72728	0.113494
	6.08076	0.262547		6.07395	0.23053		6.09718	0.157199		6.786	0.113492
	6.08343	0.259976		6.07669	0.227844		6.10723	0.157071		6.82136	0.113487
	6.08795	0.256867		6.08133	0.224615		6.11161	0.157039		6.85002	0.113485
	6.08809	0.256765		6.08148	0.224511		6.12211	0.156938		6.86951	0.113475
	6.08854	0.256539		6.08194	0.224284		6.13855	0.156909		6.898	0.113465
	6.09322	0.253955		6.08674	0.22172		6.1531	0.15687		6.91265	0.11344
	6.09455	0.253415		6.0881	0.221196		6.16643	0.156866		6.92521	0.113414
	6.09853	0.2519		6.09218	0.219753		6.19418	0.156843		6.94129	0.113329
	6.10205	0.251096		6.09579	0.219		6.24417	0.156833		6.94183	0.113327
	6.1043	0.250493		6.0981	0.218443		6.24852	0.156832		6.94214	0.113324
	6.10921	0.249729		6.10313	0.217755		6.25066	0.156832		6.9436	0.113304
	6.11041	0.249516		6.10437	0.217565		6.26738	0.156831		6.95504	0.11317
	6.11234	0.249354		6.10631	0.217428		6.3268	0.156826		6.96202	0.112978
	6.1197	0.248602		6.11384	0.216787		6.33622	0.156825		6.96378	0.112936
	6.12211	0.248432		6.11631	0.216642		6.3978	0.156824		6.96432	0.112913
	6.13136	0.248106		6.12569	0.216377		6.42426	0.156823		6.96631	0.112788
	6.13567	0.247915		6.1301	0.216221		6.46815	0.156822		6.97317	0.11243
	6.13848	0.24787		6.13295	0.216185		6.48963	0.156822		6.97515	0.112231
	6.1491	0.247619		6.14374	0.215988		6.52689	0.156822		6.97936	0.111721
	6.16524	0.247528		6.16003	0.215918		6.56115	0.156821		6.98051	0.111559
	6.17958	0.247402		6.1746	0.215821		6.58457	0.156821		6.9842	0.110768
	6.18648	0.247387		6.18161	0.215809		6.6402	0.15682		6.98502	0.110616
	6.19985	0.247374		6.19506	0.215799		6.64363	0.15682		6.98531	0.110534
	6.24195	0.247303		6.23766	0.215745		6.6554	0.15682		6.9892	0.109383
	6.27933	0.247293		6.27527	0.215738		6.7061	0.156819		6.99015	0.108972
	6.30678	0.247284		6.30295	0.215731		6.72239	0.156818		6.99209	0.108229
	6.35155	0.247278		6.34792	0.215727		6.75529	0.156817		6.9933	0.107561
	6.37192	0.247274		6.36843	0.215724		6.80038	0.156814		6.99562	0.106373
	6.38657	0.247273		6.38312	0.215723		6.82105	0.156813		6.99858	0.104219
	6.42763	0.24727		6.42434	0.215721		6.87176	0.156803		6.99935	0.103686
	6.48291	0.247267		6.47973	0.215719		6.88493	0.1568		7.00014	0.102982
	6.49692	0.247267		6.49377	0.215718		6.8877	0.1568		7.00271	0.100783
	6.52177	0.247266		6.51862	0.215718		6.89407	0.156795		7.00465	0.0988324
	6.5556	0.247265		6.5525	0.215717		6.94032	0.15677		7.00571	0.0977696
	6.57481	0.247264		6.5717	0.215716		6.95961	0.156701		7.00689	0.0964998
	6.6055	0.247263		6.60239	0.215715		6.96503	0.156693		7.0086	0.0946818
	6.65143	0.247261		6.64825	0.215714		6.97382	0.156615		7.01047	0.0926635
	6.65163	0.247261		6.64845	0.215714		6.98127	0.156572		7.0115	0.0915359
	6.65191	0.247261		6.64873	0.215714		6.98376	0.156536		7.01232	0.0906812
	6.69922	0.247259		6.69595	0.215712		6.99412	0.156389		7.01467	0.0882634
	6.7559	0.247255		6.75242	0.215709		7.00085	0.156114		7.01608	0.0869322
	6.75848	0.247255		6.755	0.215709		7.00308	0.156055		7.01803	0.0851448
	6.7597	0.247255		6.75621	0.215709		7.00516	0.155905		7.02004	0.0836114
	6.82778	0.247245		6.82394	0.215702		7.01097	0.155622		7.02109	0.0827972
	6.82887	0.247245		6.82502	0.215701		7.01432	0.155234		7.02399	0.0810202
	6.893	0.247223		6.88867	0.215684		7.02053	0.154198		7.02421	0.0808854
	6.90017	0.247218		6.89577	0.21568		7.02101	0.154133		7.02508	0.0804901
	6.93859	0.247173		6.9338	0.215645		7.02149	0.154002		7.02805	0.0790222
	6.94457	0.247166		6.93972	0.21564		7.02756	0.152226		7.02871	0.0787628
	6.9699	0.247062		6.96471	0.215558		7.02849	0.151849		7.03356	0.077339
	6.98017	0.24703		6.97485	0.215533		7.03267	0.149632		7.03396	0.0772114
	6.9821	0.247017		6.97675	0.215522		7.03299	0.149478		7.03402	0.0771994
	7.00683	0.246636		7.00112	0.215223		7.03307	0.149423		7.03424	0.0771606
	7.00781	0.246622		7.00208	0.215213		7.03667	0.146863		7.03884	0.0762601
	7.00788	0.246622		7.00215	0.215212		7.03731	0.146291		7.04001	0.0761023
	7.00797	0.246617		7.00224	0.215209		7.03956	0.144293		7.04433	0.0756351
	7.02339	0.245968		7.01742	0.214698		7.04139	0.142268		7.0461	0.0754658
	7.02427	0.245898		7.01829	0.214642		7.04266	0.140945		7.04875	0.0753297
	7.03407	0.244843		7.02794	0.213797		7.0434	0.140022		7.05202	0.0751338
	7.03475	0.244766		7.02861	0.213736		7.04667	0.135836		7.05726	0.0749222
	7.03571	0.244555		7.02957	0.213561		7.04731	0.134976		7.0635	0.0747974
	7.04295	0.243189		7.03671	0.212446		7.04833	0.133537		7.06815	0.0747095
	7.04623	0.24208		7.03996	0.211511		7.05057	0.130402		7.08329	0.0745963
	7.04912	0.241073		7.04282	0.210662		7.05207	0.128284		7.08645	0.0745688
	7.05487	0.237957		7.04853	0.207945		7.05311	0.126807		7.08928	0.0745652
	7.05509	0.237854		7.04875	0.207858		7.0548	0.124487		7.1201	0.0744973
	7.05519	0.237781		7.04885	0.207793		7.05675	0.121963		7.1352	0.0744909
	7.06193	0.232563		7.05559	0.202989		7.05832	0.119994		7.16172	0.0744787
	7.06227	0.232254		7.05593	0.202699		7.06061	0.117522		7.21933	0.074471
	7.06315	0.231278		7.05682	0.201737		7.06071	0.117406		7.22063	0.0744708
	7.06749	0.226792		7.06118	0.197386		7.0609	0.11723		7.22159	0.0744708
	7.06896	0.224969		7.06266	0.195549		7.06283	0.115295		7.29466	0.074467
	7.07311	0.219721		7.06685	0.190198		7.06475	0.113727		7.30825	0.0744668
	7.07382	0.218776		7.06757	0.18922		7.06537	0.113185		7.35605	0.0744659
	7.07734	0.214169		7.07114	0.184378		7.06562	0.113012		7.37466	0.0744656
	7.07749	0.21396		7.0713	0.184157		7.06836	0.111054		7.42112	0.0744651
	7.08091	0.209539		7.07478	0.179486		7.07189	0.109294		7.43745	0.074465
	7.08281	0.207249		7.07672	0.177053		7.07229	0.109072		7.47302	0.0744647
	7.08679	0.202989		7.08079	0.17251		7.07243	0.109018		7.4873	0.0744646
	7.08766	0.202097		7.08168	0.171575		7.0779	0.107142		7.5249	0.0744644
	7.09182	0.198529		7.08594	0.16785		7.07814	0.107074		7.58126	0.074464
	7.09259	0.197952		7.08673	0.167257		7.0788	0.106953		7.59489	0.0744639
	7.09673	0.195156		7.09096	0.164438		7.08348	0.105922		7.6088	0.0744638
	7.09822	0.194421		7.09249	0.163704		7.08546	0.105666		7.65241	0.0744634
	7.10138	0.192901		7.09574	0.162221		7.08953	0.105183		7.67471	0.0744632
	7.10361	0.19203		7.09801	0.161391		7.09388	0.104801		7.71345	0.0744627
	7.10715	0.190846		7.10164	0.160282		7.10665	0.104333		7.72301	0.0744626
	7.11112	0.190005		7.10567	0.159516		7.10698	0.104319		7.75939	0.0744615
	7.11555	0.189057		7.11021	0.15867		7.10716	0.104316		7.78769	0.0744607
	7.12502	0.188195		7.11986	0.157924		7.10778	0.104309		7.7935	0.0744605
	7.12663	0.188037		7.12152	0.157787		7.12329	0.104066		7.80807	0.0744596
	7.12936	0.18792		7.12428	0.15769		7.1312	0.104016		7.85643	0.0744568
	7.13853	0.187442		7.13361	0.157302		7.14601	0.103953		7.89679	0.0744461
	7.14934	0.1872		7.14456	0.157109		7.17196	0.103912		7.90874	0.0744439
	7.15429	0.187101		7.14959	0.157031		7.18149	0.103903		7.91331	0.0744414
	7.16027	0.187067		7.15561	0.157004		7.21265	0.103887		7.93185	0.0744227
	7.17562	0.18691		7.17117	0.156883		7.21553	0.103886		7.94241	0.0744149
	7.19507	0.186846		7.19081	0.156834		7.25723	0.103877		7.94576	0.0744062
	7.20222	0.186818		7.19805	0.156812		7.27412	0.103875		7.96272	0.0743721
	7.21944	0.1868		7.21539	0.156798		7.32834	0.103871		7.97306	0.0742974
	7.24646	0.18676		7.24267	0.156768		7.32952	0.103871		7.97531	0.0742865
	7.26065	0.186755		7.25693	0.156765		7.38289	0.103869		7.97782	0.0742521
	7.30697	0.186734		7.30359	0.156749		7.40958	0.103868		7.98356	0.0742016
	7.34879	0.186729		7.34558	0.156745		7.46077	0.103867		7.9896	0.0740598
	7.3617	0.186727		7.35855	0.156744		7.4832	0.103867		7.9916	0.0740254
	7.40539	0.186722		7.4024	0.15674		7.53837	0.103866		7.99277	0.0739804
	7.43513	0.186721		7.43221	0.156739		7.55326	0.103866		7.99774	0.0738156
	7.47333	0.186719		7.47049	0.156737		7.57548	0.103866		8.00149	0.073576
	7.50319	0.186717		7.50038	0.156736		7.61311	0.103865		8.00333	0.0734608
	7.52988	0.186716		7.52711	0.156735		7.65817	0.103864		8.00769	0.0729624
	7.55747	0.186715		7.5547	0.156735		7.67432	0.103864		8.00851	0.0728874
	7.58113	0.186715		7.57836	0.156734		7.68438	0.103864		8.00882	0.0728433
	7.61288	0.186713		7.61009	0.156733		7.74445	0.103862		8.01376	0.0719537
	7.63185	0.186713		7.62905	0.156733		7.76534	0.103861		8.01391	0.0719204
	7.66155	0.186712		7.65871	0.156732		7.80464	0.10386		8.01793	0.0707452
	7.70386	0.18671		7.70092	0.15673		7.833	0.103857		8.01799	0.0707237
	7.71291	0.186709		7.70995	0.15673		7.86813	0.103853		8.02042	0.0696813
	7.73705	0.186707		7.73401	0.156728		7.91876	0.103834		8.02148	0.0692337
	7.75867	0.186706		7.75556	0.156727		7.92006	0.103833		8.0215	0.0692198
	7.76981	0.186705		7.76665	0.156726		7.92072	0.103833		8.02454	0.0674461
	7.80232	0.186701		7.79903	0.156724		7.9264	0.103826		8.02472	0.0673208
	7.82332	0.186697		7.81991	0.156721		7.95874	0.103789		8.02729	0.0653806
	7.85614	0.186692		7.85254	0.156717		7.96256	0.103776		8.02789	0.0648341
	7.8772	0.186686		7.87346	0.156712		7.98054	0.103708		8.02998	0.062865
	7.93027	0.186641		7.92606	0.156677		7.98828	0.103664		8.03149	0.0611495
	7.93225	0.186641		7.92803	0.156676		7.9989	0.103524		8.03307	0.0592443
	7.93385	0.186638		7.92961	0.156674		8.00603	0.103332		8.03435	0.0575561
	7.97703	0.186546		7.97236	0.156602		8.01058	0.103235		8.0355	0.0559328
	7.98658	0.186482		7.98178	0.156552		8.01561	0.102867		8.03649	0.0545664
	8.00522	0.18626		8.00014	0.156378		8.02022	0.102644		8.03748	0.0530794
	8.00671	0.186241		8.00161	0.156363		8.02322	0.102268		8.03897	0.0508562
	8.0089	0.186175		8.00378	0.156311		8.02707	0.101806		8.04102	0.0477518
	8.01796	0.185973		8.01271	0.156153		8.03046	0.101102		8.04152	0.0469827
	8.02442	0.185652		8.01909	0.155898		8.03216	0.100741		8.04198	0.0463067
	8.03105	0.185342		8.02562	0.155654		8.0362	0.0994491		8.04424	0.0430033
	8.03779	0.18466		8.03229	0.155107		8.03704	0.0991603		8.04516	0.0417475
	8.04301	0.18389		8.03742	0.154485		8.03861	0.0982852		8.04703	0.0393004
	8.04731	0.182934		8.04168	0.153695		8.04203	0.0967111		8.04823	0.037837
	8.05152	0.181785		8.04584	0.152737		8.0438	0.0953775		8.05029	0.035649
	8.05439	0.180702		8.04869	0.151815		8.04619	0.0935726		8.05094	0.0349889
	8.05739	0.179259		8.05167	0.150563		8.0483	0.0915063		8.05341	0.0328541
	8.05911	0.178433		8.05338	0.14984		8.0495	0.0903011		8.05397	0.0324189
	8.06347	0.175455		8.05772	0.147161		8.05132	0.0881012		8.05699	0.0304205
	8.06376	0.17524		8.05802	0.146964		8.05231	0.0869573		8.05791	0.0298869
	8.06715	0.172345		8.06141	0.144257		8.05447	0.0840625		8.06195	0.0283277
	8.06768	0.171897		8.06194	0.143841		8.05484	0.0835371		8.06305	0.0278543
	8.06775	0.171832		8.06201	0.143778		8.05737	0.0798806		8.06327	0.0277811
	8.07119	0.168406		8.06547	0.140474		8.05765	0.079456		8.06358	0.0277233
	8.07413	0.164773		8.06845	0.136843		8.06028	0.0754523		8.0696	0.0263568
	8.07554	0.163098		8.06985	0.135181		8.06053	0.0750599		8.07147	0.0261416
	8.07676	0.161427		8.07109	0.133458		8.06323	0.0709762		8.0756	0.0256558
	8.07981	0.157345		8.07418	0.129249		8.06348	0.0705978		8.08108	0.0253461
	8.08189	0.154448		8.07629	0.1262		8.06627	0.0666187		8.08141	0.0253266
	8.08401	0.151491		8.07844	0.123081		8.06652	0.0662662		8.08799	0.0250464
	8.08689	0.147706		8.08137	0.119037		8.06948	0.0625168		8.09198	0.0249787
	8.08847	0.145617		8.08298	0.116823		8.06974	0.062211		8.09742	0.0248662
	8.09084	0.14291		8.0854	0.113923		8.07308	0.0586629		8.10525	0.024793
	8.0919	0.141632		8.08649	0.112573		8.07334	0.0584185		8.10877	0.0247742
	8.09524	0.138257		8.08991	0.109009		8.0779	0.0548679		8.11619	0.0247218
	8.09561	0.137897		8.09028	0.108633		8.07813	0.0546952		8.12477	0.0247019
	8.09879	0.135394		8.09353	0.106052		8.07833	0.0545905		8.13616	0.024671
	8.10056	0.133943		8.09535	0.104555		8.08434	0.0516486		8.15631	0.0246577
	8.10075	0.133801		8.09555	0.104411		8.08455	0.0515669		8.16526	0.0246474
	8.1014	0.133444		8.09621	0.104059		8.08494	0.0514666		8.17066	0.0246462
	8.1058	0.130758		8.10072	0.10141		8.08969	0.0500504		8.20227	0.0246344
	8.10719	0.13015		8.10213	0.100822		8.09278	0.0495015		8.23058	0.0246317
	8.11162	0.128454		8.10666	0.0992166		8.09509	0.0490891		8.2627	0.0246288
	8.11399	0.127707		8.10909	0.0985226		8.09841	0.0487891		8.3025	0.0246271
	8.1213	0.126329		8.11656	0.0972791		8.10195	0.0483854		8.33146	0.0246263
	8.12224	0.126115		8.11753	0.0970857		8.107	0.0481604		8.37813	0.0246256
	8.12276	0.126062		8.11806	0.0970389		8.11169	0.0478777		8.38645	0.0246254
	8.13073	0.1251		8.12616	0.0962268		8.11394	0.0478182		8.39249	0.0246254
	8.13877	0.124717		8.13432	0.095909		8.11869	0.0477514		8.44043	0.0246248
	8.1414	0.124547		8.13702	0.0957677		8.12801	0.0475318		8.49705	0.0246244
	8.14358	0.124485		8.13924	0.0957175		8.13633	0.0474799		8.50134	0.0246243
	8.15175	0.124172		8.14752	0.0954694		8.15669	0.0473888		8.50463	0.0246243
	8.16942	0.123976		8.16538	0.0953166		8.16326	0.0473683		8.56754	0.0246239
	8.17712	0.123858		8.17322	0.0952242		8.19451	0.0473312		8.59915	0.0246236
	8.18226	0.123849		8.17843	0.0952172		8.20701	0.0473255		8.6295	0.0246234
	8.20715	0.123783		8.20353	0.095167		8.24439	0.0473163		8.65604	0.0246232
	8.22529	0.123718		8.22193	0.0951176		8.26819	0.0473084		8.68846	0.0246229
	8.23171	0.123714		8.22842	0.0951149		8.27793	0.0473077		8.74848	0.0246218
	8.27233	0.12368		8.26943	0.0950892		8.33927	0.047303		8.7533	0.0246218
	8.3085	0.123671		8.30586	0.0950825		8.35217	0.0473025		8.75551	0.0246217
	8.32015	0.123668		8.31761	0.0950801		8.40496	0.0473008		8.80471	0.0246198
	8.3657	0.12366		8.36347	0.0950739		8.43286	0.0473002		8.83	0.0246189
	8.37511	0.123659		8.37293	0.0950732		8.47611	0.0472994		8.83127	0.0246188
	8.43987	0.123653		8.43805	0.0950689		8.52337	0.0472987		8.88633	0.0246128
	8.44533	0.123653		8.44354	0.0950687		8.54433	0.0472984		8.89178	0.0246121
	8.45845	0.123652		8.45671	0.0950682		8.58617	0.0472978		8.93085	0.024599
	8.5039	0.12365		8.50239	0.0950665		8.59677	0.0472977		8.93872	0.0245945
	8.5609	0.123648		8.55961	0.0950648		8.62454	0.0472973		8.95859	0.0245765
	8.5641	0.123648		8.56283	0.0950647		8.64992	0.0472968		8.97005	0.0245568
	8.58851	0.123647		8.58732	0.095064		8.6792	0.0472963		8.97441	0.0245506
	8.63172	0.123645		8.63069	0.0950627		8.7204	0.0472952		8.97716	0.0245441
	8.63676	0.123645		8.63575	0.0950625		8.74252	0.0472945		8.99112	0.0245102
	8.7007	0.123641		8.69989	0.0950598		8.77694	0.047293		8.99303	0.0245041
	8.70842	0.123641		8.70763	0.0950595		8.78535	0.0472924		9	0.0244824
	8.76097	0.123636		8.76034	0.0950555		8.81977	0.0472897
	8.786	0.123631		8.78543	0.0950522		8.83855	0.0472881
	8.82506	0.123627		8.8246	0.0950489		8.88782	0.047276
	8.86415	0.123604		8.86378	0.0950315		8.88829	0.0472759
	8.88952	0.123595		8.88922	0.0950246		8.88853	0.0472758
	8.90521	0.123568		8.90494	0.0950039		8.93151	0.0472516
	8.93245	0.123531		8.93226	0.0949753		8.9478	0.0472224
	8.95686	0.123406		8.95671	0.0948795		8.95565	0.0472129
	8.95769	0.123404		8.95754	0.0948779		8.96095	0.0471956
	8.95874	0.123395		8.95859	0.0948713		8.97474	0.0471582
	8.97819	0.123246		8.97808	0.094757		8.98803	0.0470941
	8.99056	0.123078		8.99046	0.0946277		8.98978	0.0470864
	8.99175	0.123062		8.99165	0.0946158		8.99146	0.0470759
	8.99291	0.123043		8.99282	0.0946011		9	0.0470254
	9	0.122933		9	0.094515

## Sheet: Figure 3e
Figure 3e
	Ramp up			Ramp down			1D model			Dots							Inset
	Delta P	Q		Delta P	Q		Delta P	Q		Delta P	Q						Function: 0.54e7/((2*pi)**(1./2.)*4e6)*exp(-0.5*((t-1.25e7)/4e6)**2. ), where t is time
	0.00408005	3.56467e-10		0.527845	1.49078e-06		0	1.3432e-09		0.0728878	3.516e-07
	0.00408026	8.46002e-10		0.51681	1.44757e-06		0.00053827	4.1218e-09		0.367274	1.1825e-06
	0.00408047	1.32567e-09		0.502215	1.38742e-06		0.0010765	6.9015e-09		0.475288	1.426e-06
	0.0040809	2.25936e-09		0.484367	1.31171e-06		0.0016148	9.6795e-09		0.534381	1.515e-06
	0.00408175	3.92816e-09		0.463653	1.21998e-06		0.0021531	1.2456e-08		0.522002	1.464e-06
	0.0040826	5.44901e-09		0.4405	1.11786e-06		0.0026913	1.5231e-08		0.443017	1.126e-06
	0.00408431	7.99363e-09		0.415367	1.00718e-06		0.0032296	1.8003e-08		0.286033	5.49e-07
	0.00408584	9.94022e-09		0.392181	9.05786e-07		0.0037679	2.0774e-08		0.143827	3.02e-07
	0.00408738	1.15821e-08		0.368219	8.02547e-07		0.0043062	2.3542e-08
	0.00408891	1.29768e-08		0.343684	7.00754e-07		0.0048444	2.6309e-08
	0.00409198	1.5302e-08		0.318922	6.09639e-07		0.0053827	2.9074e-08
	0.00409506	1.6983e-08		0.318922	6.09207e-07		0.005921	3.1837e-08
	0.00410121	1.90759e-08		0.318132	6.06604e-07		0.0064592	3.4598e-08
	0.00410616	1.98607e-08		0.317467	6.0434e-07		0.0069975	3.7357e-08
	0.00411112	2.02323e-08		0.316138	5.99808e-07		0.0075358	4.0114e-08
	0.00411608	2.03695e-08		0.31348	5.90937e-07		0.008074	4.2869e-08
	0.00412105	2.03897e-08		0.308171	5.74243e-07		0.0086123	4.5622e-08
	0.00412603	2.03472e-08		0.302871	5.59098e-07		0.0091506	4.8374e-08
	0.00413101	2.02893e-08		0.297583	5.46575e-07		0.0096888	5.1123e-08
	0.00414098	2.01799e-08		0.292309	5.39518e-07		0.010227	5.387e-08
	0.00415098	2.01305e-08		0.289569	5.39919e-07		0.010765	5.6616e-08
	0.004161	2.01275e-08		0.289569	5.3979e-07		0.011304	5.9359e-08
	0.00417104	2.01401e-08		0.289559	5.39799e-07		0.011842	6.2101e-08
	0.0041811	2.01574e-08		0.289548	5.39822e-07		0.01238	6.484e-08
	0.00420129	2.02187e-08		0.289527	5.39871e-07		0.012918	6.7578e-08
	0.00422157	2.02986e-08		0.289484	5.39962e-07		0.013457	7.0313e-08
	0.00424194	2.03884e-08		0.289398	5.40128e-07		0.013995	7.3047e-08
	0.00426239	2.04821e-08		0.289227	5.40434e-07		0.014533	7.5778e-08
	0.00430356	2.06755e-08		0.288885	5.41077e-07		0.015072	7.8507e-08
	0.00438698	2.1074e-08		0.288201	5.42832e-07		0.01561	8.1235e-08
	0.00455817	2.18975e-08		0.286835	5.49837e-07		0.016148	8.396e-08
	0.0049186	2.3628e-08		0.285606	5.60525e-07		0.016686	8.6683e-08
	0.00530428	2.54787e-08		0.285606	5.60183e-07		0.017225	8.9405e-08
	0.0057167	2.74573e-08		0.285605	5.60213e-07		0.017763	9.2124e-08
	0.00662795	3.18263e-08		0.285604	5.60226e-07		0.018301	9.4841e-08
	0.00766762	3.68101e-08		0.285602	5.60233e-07		0.018839	9.7556e-08
	0.00884599	4.24553e-08		0.285598	5.60238e-07		0.019378	1.0027e-07
	0.0116877	5.60575e-08		0.285591	5.60247e-07		0.019916	1.0298e-07
	0.0148945	7.1383e-08		0.285577	5.6027e-07		0.020454	1.0569e-07
	0.018826	9.01402e-08		0.285548	5.6034e-07		0.020992	1.084e-07
	0.0236147	1.12934e-07		0.285491	5.60564e-07		0.021531	1.111e-07
	0.0293894	1.40339e-07		0.285375	5.61248e-07		0.022069	1.138e-07
	0.0444534	2.11373e-07		0.285145	5.63201e-07		0.022607	1.165e-07
	0.0623034	2.94656e-07		0.284685	5.68532e-07		0.023146	1.192e-07
	0.0851959	3.99836e-07		0.284225	5.7481e-07		0.023684	1.219e-07
	0.113676	5.2765e-07		0.283765	5.81802e-07		0.024222	1.2459e-07
	0.148006	6.76016e-07		0.283765	5.8033e-07		0.02476	1.2728e-07
	0.188039	8.38118e-07		0.283764	5.80311e-07		0.025299	1.2997e-07
	0.222959	9.62919e-07		0.283763	5.80313e-07		0.025837	1.3266e-07
	0.2321	9.91924e-07		0.283761	5.8033e-07		0.026375	1.3534e-07
	0.2321	9.92092e-07		0.283758	5.80374e-07		0.026913	1.3803e-07
	0.233254	9.95313e-07		0.283751	5.80467e-07		0.027452	1.4071e-07
	0.234234	9.98167e-07		0.283736	5.80658e-07		0.02799	1.4339e-07
	0.2362	1.00391e-06		0.283707	5.81053e-07		0.028528	1.4606e-07
	0.24015	1.01514e-06		0.28365	5.81878e-07		0.029067	1.4874e-07
	0.244126	1.0259e-06		0.283535	5.83645e-07		0.029605	1.5141e-07
	0.248126	1.03599e-06		0.283305	5.87482e-07		0.030143	1.5408e-07
	0.252148	1.04501e-06		0.282846	5.95664e-07		0.030681	1.5675e-07
	0.256193	1.05276e-06		0.282386	6.03014e-07		0.03122	1.5941e-07
	0.258866	1.05561e-06		0.282386	6.02982e-07		0.031758	1.6207e-07
	0.261549	1.05609e-06		0.282386	6.02996e-07		0.032296	1.6473e-07
	0.261549	1.05416e-06		0.282385	6.03016e-07		0.032834	1.6739e-07
	0.261555	1.05421e-06		0.282383	6.03043e-07		0.033373	1.7005e-07
	0.26156	1.05425e-06		0.282381	6.03069e-07		0.033911	1.727e-07
	0.26157	1.05431e-06		0.282375	6.03105e-07		0.034449	1.7535e-07
	0.26159	1.05441e-06		0.282364	6.03178e-07		0.034987	1.78e-07
	0.26163	1.05457e-06		0.282342	6.03342e-07		0.035526	1.8065e-07
	0.26171	1.05479e-06		0.282298	6.03726e-07		0.036064	1.8329e-07
	0.26187	1.05497e-06		0.28221	6.04648e-07		0.036602	1.8594e-07
	0.262191	1.05482e-06		0.282034	6.06747e-07		0.037141	1.8858e-07
	0.262831	1.05367e-06		0.281681	6.10719e-07		0.037679	1.9121e-07
	0.263473	1.05179e-06		0.281329	6.13356e-07		0.038217	1.9385e-07
	0.264114	1.04901e-06		0.280977	6.14959e-07		0.038755	1.9648e-07
	0.265399	1.04063e-06		0.280272	6.16302e-07		0.039294	1.9911e-07
	0.265399	1.04077e-06		0.279568	6.15184e-07		0.039832	2.0174e-07
	0.265404	1.04072e-06		0.279568	6.15518e-07		0.04037	2.0436e-07
	0.265409	1.04065e-06		0.279568	6.15509e-07		0.040908	2.0699e-07
	0.265418	1.04053e-06		0.279567	6.15493e-07		0.041447	2.0961e-07
	0.265436	1.04029e-06		0.279566	6.15473e-07		0.041985	2.1223e-07
	0.265472	1.03984e-06		0.279563	6.15458e-07		0.042523	2.1484e-07
	0.265544	1.03902e-06		0.279559	6.15448e-07		0.043062	2.1745e-07
	0.265689	1.03753e-06		0.279549	6.15433e-07		0.0436	2.2007e-07
	0.265978	1.03479e-06		0.279529	6.15401e-07		0.044138	2.2267e-07
	0.266268	1.0319e-06		0.279489	6.15328e-07		0.044676	2.2528e-07
	0.266847	1.02599e-06		0.27941	6.15151e-07		0.045215	2.2788e-07
	0.267319	1.0203e-06		0.279252	6.14708e-07		0.045753	2.3048e-07
	0.267319	1.02091e-06		0.278935	6.13609e-07		0.046291	2.3308e-07
	0.267319	1.02089e-06		0.278619	6.1237e-07		0.046829	2.3568e-07
	0.26732	1.02086e-06		0.277986	6.09697e-07		0.047368	2.3827e-07
	0.267321	1.02081e-06		0.277354	6.06933e-07		0.047906	2.4086e-07
	0.267322	1.02075e-06		0.276722	6.04155e-07		0.048444	2.4345e-07
	0.267326	1.02066e-06		0.27546	5.98692e-07		0.048982	2.4604e-07
	0.267333	1.02049e-06		0.274199	5.93331e-07		0.049521	2.4862e-07
	0.267348	1.02017e-06		0.271681	5.82918e-07		0.050059	2.512e-07
	0.267378	1.01957e-06		0.266664	5.62777e-07		0.050597	2.5378e-07
	0.267437	1.01848e-06		0.261675	5.43168e-07		0.051136	2.5635e-07
	0.267555	1.01659e-06		0.251785	5.05743e-07		0.051674	2.5892e-07
	0.267791	1.01344e-06		0.242027	4.70639e-07		0.052212	2.6149e-07
	0.268263	1.00815e-06		0.232414	4.38699e-07		0.05275	2.6406e-07
	0.268735	1.00262e-06		0.227666	4.24187e-07		0.053289	2.6663e-07
	0.269207	9.97001e-07		0.218295	4.03583e-07		0.053827	2.6919e-07
	0.269207	9.97466e-07		0.216248	4.00327e-07		0.054365	2.7175e-07
	0.269208	9.97449e-07		0.216248	4.00161e-07		0.054903	2.7431e-07
	0.269209	9.97426e-07		0.216232	4.00144e-07		0.055442	2.7686e-07
	0.269211	9.97377e-07		0.216216	4.00127e-07		0.05598	2.7941e-07
	0.269215	9.97284e-07		0.216184	4.00092e-07		0.056518	2.8196e-07
	0.269222	9.97104e-07		0.21612	4.00021e-07		0.057057	2.8451e-07
	0.269237	9.96758e-07		0.215993	3.9988e-07		0.057595	2.8705e-07
	0.269267	9.96115e-07		0.215737	3.99613e-07		0.058133	2.8959e-07
	0.269326	9.9499e-07		0.215228	3.99166e-07		0.058671	2.9213e-07
	0.269444	9.93178e-07		0.214209	3.98707e-07		0.05921	2.9466e-07
	0.26968	9.90515e-07		0.21218	4.00594e-07		0.059748	2.9719e-07
	0.270153	9.86943e-07		0.210159	4.07345e-07		0.060286	2.9972e-07
	0.2711	9.83271e-07		0.209166	4.11455e-07		0.060824	3.0225e-07
	0.271953	9.80798e-07		0.209166	4.11385e-07		0.061363	3.0477e-07
	0.271953	9.83103e-07		0.209165	4.11366e-07		0.061901	3.0729e-07
	0.271953	9.83086e-07		0.209164	4.1136e-07		0.062439	3.0981e-07
	0.271954	9.83076e-07		0.209162	4.11366e-07		0.062977	3.1233e-07
	0.271956	9.83058e-07		0.209159	4.11388e-07		0.063516	3.1484e-07
	0.271959	9.83022e-07		0.209151	4.11438e-07		0.064054	3.1735e-07
	0.271965	9.82951e-07		0.209135	4.11537e-07		0.064592	3.1986e-07
	0.271976	9.82818e-07		0.209104	4.11736e-07		0.065131	3.2236e-07
	0.272	9.8258e-07		0.209042	4.12136e-07		0.065669	3.2486e-07
	0.272047	9.82194e-07		0.208918	4.12959e-07		0.066207	3.2736e-07
	0.272141	9.8169e-07		0.208671	4.14749e-07		0.066745	3.2985e-07
	0.27233	9.81319e-07		0.208176	4.19141e-07		0.067284	3.3235e-07
	0.272707	9.81762e-07		0.207681	4.2442e-07		0.067822	3.3484e-07
	0.273085	9.826e-07		0.206694	4.40906e-07		0.06836	3.3732e-07
	0.273462	9.83896e-07		0.206694	4.40951e-07		0.068898	3.398e-07
	0.274218	9.87064e-07		0.206693	4.40964e-07		0.069437	3.4228e-07
	0.274974	9.91087e-07		0.206692	4.40981e-07		0.069975	3.4476e-07
	0.276487	9.9893e-07		0.206691	4.41001e-07		0.070513	3.4724e-07
	0.277851	1.00587e-06		0.206688	4.41016e-07		0.071052	3.4971e-07
	0.279217	1.01211e-06		0.206683	4.41033e-07		0.07159	3.5217e-07
	0.280584	1.0176e-06		0.206671	4.41072e-07		0.072128	3.5464e-07
	0.281953	1.02282e-06		0.206649	4.4118e-07		0.072666	3.571e-07
	0.284696	1.03307e-06		0.206604	4.41501e-07		0.073205	3.5956e-07
	0.290197	1.05326e-06		0.206514	4.42446e-07		0.073743	3.6202e-07
	0.301256	1.09226e-06		0.206334	4.45082e-07		0.074281	3.6447e-07
	0.312373	1.12898e-06		0.205974	4.51923e-07		0.074819	3.6692e-07
	0.323522	1.16218e-06		0.205614	4.59298e-07		0.075358	3.6936e-07
	0.326311	1.1688e-06		0.205614	4.58711e-07		0.075896	3.7181e-07
	0.33189	1.18143e-06		0.205614	4.58718e-07		0.076434	3.7425e-07
	0.337465	1.18768e-06		0.205613	4.5873e-07		0.076972	3.7668e-07
	0.337465	1.18395e-06		0.205611	4.58752e-07		0.077511	3.7912e-07
	0.337468	1.184e-06		0.205609	4.5879e-07		0.078049	3.8155e-07
	0.33747	1.18405e-06		0.205603	4.5886e-07		0.078587	3.8398e-07
	0.337475	1.18414e-06		0.205592	4.59005e-07		0.079126	3.864e-07
	0.337484	1.18432e-06		0.205569	4.59312e-07		0.079664	3.8882e-07
	0.337503	1.18464e-06		0.205524	4.59993e-07		0.080202	3.9124e-07
	0.337541	1.18519e-06		0.205435	4.61539e-07		0.08074	3.9365e-07
	0.337616	1.18603e-06		0.205255	4.65017e-07		0.081279	3.9606e-07
	0.337767	1.18704e-06		0.204896	4.72175e-07		0.081817	3.9847e-07
	0.338068	1.18786e-06		0.204179	4.82611e-07		0.082355	4.0087e-07
	0.33867	1.18797e-06		0.204179	4.82814e-07		0.082893	4.0328e-07
	0.339875	1.18584e-06		0.204179	4.82796e-07		0.083432	4.0567e-07
	0.340959	1.18164e-06		0.204178	4.82782e-07		0.08397	4.0807e-07
	0.341934	1.17564e-06		0.204177	4.82766e-07		0.084508	4.1046e-07
	0.341934	1.17666e-06		0.204175	4.82755e-07		0.085047	4.1284e-07
	0.341935	1.17665e-06		0.204172	4.82753e-07		0.085585	4.1523e-07
	0.341935	1.17664e-06		0.204165	4.8276e-07		0.086123	4.1761e-07
	0.341937	1.17661e-06		0.20415	4.82786e-07		0.086661	4.1999e-07
	0.341939	1.17656e-06		0.204121	4.82873e-07		0.0872	4.2236e-07
	0.341945	1.17648e-06		0.204063	4.83144e-07		0.087738	4.2473e-07
	0.341955	1.17632e-06		0.203947	4.83872e-07		0.088276	4.271e-07
	0.341976	1.17603e-06		0.203715	4.85321e-07		0.088814	4.2946e-07
	0.342018	1.17547e-06		0.203483	4.86196e-07		0.089353	4.3182e-07
	0.342103	1.1745e-06		0.203251	4.86651e-07		0.089891	4.3417e-07
	0.342271	1.17283e-06		0.202787	4.86701e-07		0.090429	4.3653e-07
	0.342608	1.16983e-06		0.202324	4.85735e-07		0.090967	4.3888e-07
	0.342945	1.16667e-06		0.201721	4.83524e-07		0.091506	4.4122e-07
	0.343618	1.15997e-06		0.201119	4.80872e-07		0.092044	4.4356e-07
	0.344195	1.15312e-06		0.200517	4.78168e-07		0.092582	4.459e-07
	0.344195	1.15301e-06		0.199917	4.75397e-07		0.093121	4.4824e-07
	0.344196	1.15301e-06		0.199317	4.72432e-07		0.093659	4.5057e-07
	0.344196	1.153e-06		0.198718	4.6969e-07		0.094197	4.5289e-07
	0.344197	1.15297e-06		0.197524	4.64479e-07		0.094735	4.5522e-07
	0.344199	1.15291e-06		0.195145	4.54477e-07		0.095274	4.5754e-07
	0.344204	1.15281e-06		0.190432	4.35364e-07		0.095812	4.5985e-07
	0.344213	1.15261e-06		0.185778	4.1695e-07		0.09635	4.6216e-07
	0.344231	1.15222e-06		0.176655	3.82338e-07		0.096888	4.6447e-07
	0.344267	1.15149e-06		0.167785	3.50543e-07		0.097427	4.6678e-07
	0.344339	1.15018e-06		0.159175	3.22392e-07		0.097965	4.6908e-07
	0.344483	1.14794e-06		0.15083	2.99986e-07		0.098503	4.7137e-07
	0.344772	1.14417e-06		0.145709	2.9136e-07		0.099042	4.7367e-07
	0.345349	1.13771e-06		0.145709	2.91097e-07		0.09958	4.7596e-07
	0.345925	1.13097e-06		0.141193	2.33602e-07		0.10012	4.7824e-07
	0.345925	1.13095e-06		0.140078	2.79757e-07		0.10066	4.8052e-07
	0.345929	1.13083e-06		0.138969	2.89985e-07		0.10119	4.828e-07
	0.345932	1.13074e-06		0.137864	2.96553e-07		0.10173	4.8507e-07
	0.345939	1.13059e-06		0.137864	2.93142e-07		0.10227	4.8734e-07
	0.345951	1.13028e-06		0.137796	2.87874e-07		0.10281	4.8961e-07
	0.345976	1.1297e-06		0.137734	2.90795e-07		0.10335	4.9187e-07
	0.346027	1.12866e-06		0.13761	2.94082e-07		0.10389	4.9413e-07
	0.346127	1.12691e-06		0.137363	2.97862e-07		0.10442	4.9638e-07
	0.346329	1.12422e-06		0.136869	3.033e-07		0.10496	4.9863e-07
	0.346731	1.12031e-06		0.135884	3.18405e-07		0.1055	5.0087e-07
	0.347537	1.1153e-06		0.135884	3.18376e-07		0.10604	5.0312e-07
	0.348341	1.11066e-06		0.135697	3.30484e-07		0.10658	5.0535e-07
	0.349146	1.1087e-06		0.135541	3.25155e-07		0.10712	5.0759e-07
	0.34995	1.10944e-06		0.135229	3.29319e-07		0.10765	5.0981e-07
	0.34995	1.11667e-06		0.134917	3.35582e-07		0.10819	5.1204e-07
	0.349951	1.11716e-06		0.134917	3.34979e-07		0.10873	5.1426e-07
	0.349952	1.11737e-06		0.134761	3.26908e-07		0.10927	5.1647e-07
	0.349953	1.11746e-06		0.134621	3.39846e-07		0.10981	5.1869e-07
	0.349956	1.11739e-06		0.134342	3.48195e-07		0.11035	5.2089e-07
	0.349958	1.11729e-06		0.133783	3.6616e-07		0.11088	5.231e-07
	0.349964	1.11713e-06		0.133783	3.66358e-07		0.11142	5.253e-07
	0.349974	1.11683e-06		0.133779	3.66348e-07		0.11196	5.2749e-07
	0.349995	1.11628e-06		0.133775	3.66372e-07		0.1125	5.2968e-07
	0.350038	1.11539e-06		0.133767	3.66442e-07		0.11304	5.3187e-07
	0.350122	1.11413e-06		0.133752	3.66612e-07		0.11357	5.3405e-07
	0.350292	1.1129e-06		0.13372	3.67049e-07		0.11411	5.3623e-07
	0.35063	1.11265e-06		0.133658	3.68195e-07		0.11465	5.384e-07
	0.351308	1.1147e-06		0.133532	3.71045e-07		0.11519	5.4057e-07
	0.351985	1.11747e-06		0.133282	3.77102e-07		0.11573	5.4273e-07
	0.352661	1.12059e-06		0.133032	3.81837e-07		0.11627	5.4489e-07
	0.354014	1.12693e-06		0.132782	3.85158e-07		0.1168	5.4704e-07
	0.355366	1.13329e-06		0.132532	3.87859e-07		0.11734	5.4919e-07
	0.358066	1.14484e-06		0.132532	3.88003e-07		0.11788	5.5134e-07
	0.360762	1.15548e-06		0.13253	3.88033e-07		0.11842	5.5348e-07
	0.363452	1.16579e-06		0.132529	3.88047e-07		0.11896	5.5561e-07
	0.368818	1.1861e-06		0.132526	3.88063e-07		0.1195	5.5775e-07
	0.37947	1.22479e-06		0.132521	3.88086e-07		0.12003	5.5987e-07
	0.389995	1.26066e-06		0.132509	3.88134e-07		0.12057	5.6199e-07
	0.400367	1.29251e-06		0.132487	3.88238e-07		0.12111	5.6411e-07
	0.402932	1.29878e-06		0.132442	3.88459e-07		0.12165	5.6622e-07
	0.408028	1.31021e-06		0.132353	3.88891e-07		0.12219	5.6833e-07
	0.408028	1.3102e-06		0.132175	3.89483e-07		0.12273	5.7043e-07
	0.408047	1.31024e-06		0.131997	3.89614e-07		0.12326	5.7253e-07
	0.408067	1.31029e-06		0.131819	3.89458e-07		0.1238	5.7462e-07
	0.408105	1.31037e-06		0.131464	3.88657e-07		0.12434	5.7671e-07
	0.408182	1.31054e-06		0.131109	3.87328e-07		0.12488	5.788e-07
	0.408337	1.31084e-06		0.130644	3.85058e-07		0.12542	5.8087e-07
	0.408645	1.3114e-06		0.130179	3.8263e-07		0.12595	5.8295e-07
	0.409262	1.31238e-06		0.129716	3.80268e-07		0.12649	5.8502e-07
	0.410492	1.31386e-06		0.129254	3.77929e-07		0.12703	5.8708e-07
	0.41172	1.31466e-06		0.128793	3.75534e-07		0.12757	5.8914e-07
	0.412944	1.3144e-06		0.127874	3.71071e-07		0.12811	5.9119e-07
	0.415383	1.30839e-06		0.12605	3.62838e-07		0.12865	5.9324e-07
	0.415383	1.3087e-06		0.124242	3.54912e-07		0.12918	5.9528e-07
	0.415391	1.30866e-06		0.120678	3.39754e-07		0.12972	5.9732e-07
	0.415399	1.30861e-06		0.117183	3.25179e-07		0.13026	5.9935e-07
	0.415414	1.30851e-06		0.110399	2.9775e-07		0.1308	6.0138e-07
	0.415445	1.30832e-06		0.103889	2.72431e-07		0.13134	6.034e-07
	0.415506	1.30796e-06		0.0976511	2.49597e-07		0.13188	6.0541e-07
	0.41563	1.30728e-06		0.085981	2.15687e-07		0.13241	6.0743e-07
	0.415876	1.30594e-06		0.0836539	2.11204e-07		0.13295	6.0943e-07
	0.416367	1.30291e-06		0.0803917	2.10054e-07		0.13349	6.1143e-07
	0.416859	1.29922e-06		0.0803917	2.09257e-07		0.13403	6.1343e-07
	0.41784	1.28955e-06		0.0798633	2.06834e-07		0.13457	6.1542e-07
	0.41784	1.28909e-06		0.0793375	2.15477e-07		0.13511	6.174e-07
	0.417843	1.28899e-06		0.0782935	2.14567e-07		0.13564	6.1938e-07
	0.417845	1.28893e-06		0.0772598	2.20323e-07		0.13618	6.2135e-07
	0.41785	1.28882e-06		0.0762362	2.31097e-07		0.13672	6.2332e-07
	0.417859	1.2886e-06		0.0762362	2.23978e-07		0.13726	6.2528e-07
	0.417878	1.28819e-06		0.0762359	2.23857e-07		0.1378	6.2723e-07
	0.417916	1.28743e-06		0.0762357	2.23778e-07		0.13834	6.2919e-07
	0.417992	1.28607e-06		0.0762352	2.23713e-07		0.13887	6.3113e-07
	0.418144	1.28376e-06		0.0762347	2.23699e-07		0.13941	6.3307e-07
	0.418447	1.27974e-06		0.0762337	2.23737e-07		0.13995	6.35e-07
	0.419053	1.27223e-06		0.0762327	2.23797e-07		0.14049	6.3693e-07
	0.419659	1.26424e-06		0.0762307	2.23928e-07		0.14103	6.3885e-07
	0.420263	1.25588e-06		0.0762267	2.24189e-07		0.14156	6.4076e-07
	0.420263	1.25581e-06		0.0762188	2.24682e-07		0.1421	6.4267e-07
	0.420263	1.25573e-06		0.0762029	2.25567e-07		0.14264	6.4458e-07
	0.420264	1.25569e-06		0.0761711	2.27031e-07		0.14318	6.4647e-07
	0.420265	1.25564e-06		0.0761075	2.29192e-07		0.14372	6.4837e-07
	0.420268	1.25556e-06		0.0759804	2.32162e-07		0.14426	6.5025e-07
	0.420272	1.25541e-06		0.0758535	2.34542e-07		0.14479	6.5213e-07
	0.420282	1.25513e-06		0.0756001	2.39096e-07		0.14533	6.54e-07
	0.420301	1.2546e-06		0.0753474	2.44037e-07		0.14587	6.5587e-07
	0.420338	1.25364e-06		0.0750953	2.49631e-07		0.14641	6.5773e-07
	0.420414	1.25201e-06		0.074593	2.62669e-07		0.14695	6.5959e-07
	0.420565	1.24948e-06		0.074593	2.62527e-07		0.14749	6.6143e-07
	0.420866	1.24578e-06		0.0745929	2.62525e-07		0.14802	6.6327e-07
	0.421469	1.2408e-06		0.0745927	2.62524e-07		0.14856	6.6511e-07
	0.42207	1.23633e-06		0.0745925	2.62524e-07		0.1491	6.6694e-07
	0.422671	1.23366e-06		0.074592	2.62529e-07		0.14964	6.6876e-07
	0.423271	1.23332e-06		0.074591	2.62548e-07		0.15018	6.7058e-07
	0.42387	1.23314e-06		0.0745891	2.62595e-07		0.15072	6.7239e-07
	0.42387	1.23332e-06		0.0745851	2.62692e-07		0.15125	6.7419e-07
	0.423875	1.23328e-06		0.0745773	2.62892e-07		0.15179	6.7598e-07
	0.423879	1.23327e-06		0.0745617	2.63308e-07		0.15233	6.7777e-07
	0.423887	1.23327e-06		0.0745304	2.64194e-07		0.15287	6.7956e-07
	0.423903	1.23328e-06		0.0744678	2.66135e-07		0.15341	6.8133e-07
	0.423936	1.23331e-06		0.0743428	2.7054e-07		0.15394	6.831e-07
	0.424002	1.2334e-06		0.0740932	2.81164e-07		0.15448	6.8486e-07
	0.424133	1.23369e-06		0.0738442	2.93183e-07		0.15502	6.8662e-07
	0.424395	1.23453e-06		0.0738442	2.91944e-07		0.15556	6.8837e-07
	0.424919	1.23663e-06		0.073844	2.9189e-07		0.1561	6.9011e-07
	0.425443	1.23889e-06		0.0738438	2.91864e-07		0.15664	6.9184e-07
	0.426487	1.24379e-06		0.0738433	2.91852e-07		0.15717	6.9357e-07
	0.427529	1.24861e-06		0.0738425	2.9187e-07		0.15771	6.9529e-07
	0.428567	1.25332e-06		0.0738407	2.91931e-07		0.15825	6.97e-07
	0.430636	1.26229e-06		0.073839	2.91993e-07		0.15879	6.9871e-07
	0.432692	1.27093e-06		0.0738355	2.92117e-07		0.15933	7.0041e-07
	0.436766	1.28746e-06		0.0738285	2.9237e-07		0.15987	7.021e-07
	0.440789	1.30348e-06		0.0738145	2.92897e-07		0.1604	7.0378e-07
	0.448669	1.334e-06		0.0737865	2.94023e-07		0.16094	7.0546e-07
	0.463712	1.38846e-06		0.0737306	2.9648e-07		0.16148	7.0713e-07
	0.470761	1.41143e-06		0.0736189	3.01869e-07		0.16202	7.0879e-07
	0.477535	1.43065e-06		0.0733959	3.13144e-07		0.16256	7.1044e-07
	0.481297	1.43524e-06		0.0731734	3.22841e-07		0.1631	7.1209e-07
	0.481995	1.43535e-06		0.0731734	3.23053e-07		0.16363	7.1373e-07
	0.481995	1.43578e-06		0.0731734	3.23054e-07		0.16417	7.1536e-07
	0.482	1.43584e-06		0.0731733	3.23055e-07		0.16471	7.1698e-07
	0.482005	1.43586e-06		0.0731732	3.23058e-07		0.16525	7.186e-07
	0.482014	1.43588e-06		0.073173	3.23061e-07		0.16579	7.202e-07
	0.482031	1.43591e-06		0.0731727	3.23065e-07		0.16633	7.218e-07
	0.482066	1.43597e-06		0.0731719	3.23074e-07		0.16686	7.2339e-07
	0.482137	1.43605e-06		0.0731704	3.23098e-07		0.1674	7.2498e-07
	0.482278	1.43614e-06		0.0731673	3.23152e-07		0.16794	7.2655e-07
	0.482559	1.43616e-06		0.0731612	3.2327e-07		0.16848	7.2812e-07
	0.483119	1.43579e-06		0.073149	3.23535e-07		0.16902	7.2968e-07
	0.484233	1.43269e-06		0.0731245	3.24144e-07		0.16955	7.3123e-07
	0.485228	1.42627e-06		0.0730756	3.25552e-07		0.17009	7.3277e-07
	0.486116	1.41606e-06		0.0729778	3.28537e-07		0.17063	7.343e-07
	0.486116	1.41613e-06		0.0728802	3.31096e-07		0.17117	7.3583e-07
	0.486119	1.41601e-06		0.0727826	3.33239e-07		0.17171	7.3735e-07
	0.486122	1.41595e-06		0.0725878	3.36302e-07		0.17225	7.3885e-07
	0.486126	1.41582e-06		0.0723934	3.3804e-07		0.17278	7.4035e-07
	0.486136	1.41558e-06		0.0721994	3.39044e-07		0.17332	7.4184e-07
	0.486154	1.41513e-06		0.0720057	3.39215e-07		0.17386	7.4333e-07
	0.486191	1.41431e-06		0.0718125	3.38431e-07		0.1744	7.448e-07
	0.486266	1.41289e-06		0.0716196	3.37828e-07		0.17494	7.4626e-07
	0.486415	1.41045e-06		0.0714272	3.37107e-07		0.17548	7.4772e-07
	0.486712	1.40589e-06		0.0712351	3.36243e-07		0.17601	7.4917e-07
	0.487304	1.39618e-06		0.0710434	3.35476e-07		0.17655	7.506e-07
	0.487893	1.38536e-06		0.0708521	3.34744e-07		0.17709	7.5203e-07
	0.487893	1.38341e-06		0.0706612	3.33754e-07		0.17763	7.5345e-07
	0.487894	1.38329e-06		0.0706612	3.33859e-07		0.17817	7.5486e-07
	0.487894	1.38322e-06		0.0706597	3.33853e-07		0.17871	7.5626e-07
	0.487896	1.38314e-06		0.0706582	3.33845e-07		0.17924	7.5765e-07
	0.487898	1.38306e-06		0.0706553	3.3383e-07		0.17978	7.5903e-07
	0.487902	1.38292e-06		0.0706493	3.33799e-07		0.18032	7.604e-07
	0.487912	1.38267e-06		0.0706374	3.33737e-07		0.18086	7.6177e-07
	0.48793	1.38218e-06		0.0706135	3.33616e-07		0.1814	7.6312e-07
	0.487967	1.38127e-06		0.0705659	3.33379e-07		0.18193	7.6446e-07
	0.48804	1.3796e-06		0.0704707	3.3292e-07		0.18247	7.6579e-07
	0.488187	1.37662e-06		0.0702806	3.32024e-07		0.18301	7.6712e-07
	0.48848	1.37132e-06		0.0699015	3.30261e-07		0.18355	7.6843e-07
	0.489063	1.36251e-06		0.0691479	3.26776e-07		0.18409	7.6973e-07
	0.489644	1.35424e-06		0.0676592	3.19902e-07		0.18463	7.7102e-07
	0.490222	1.34856e-06		0.064755	3.06475e-07		0.18516	7.723e-07
	0.490796	1.34675e-06		0.0592336	2.80865e-07		0.1857	7.7358e-07
	0.491368	1.34524e-06		0.0540835	2.5687e-07		0.18624	7.7484e-07
	0.491937	1.3444e-06		0.0492907	2.34457e-07		0.18678	7.7609e-07
	0.491937	1.34465e-06		0.0407178	1.94192e-07		0.18732	7.7733e-07
	0.491942	1.34464e-06		0.0333724	1.59538e-07		0.18786	7.7856e-07
	0.491946	1.34466e-06		0.0271668	1.30106e-07		0.18839	7.7978e-07
	0.491955	1.34468e-06		0.0219409	1.0525e-07		0.18893	7.8099e-07
	0.491973	1.34474e-06		0.0176154	8.45781e-08		0.18947	7.8218e-07
	0.492008	1.34485e-06		0.0140229	6.74086e-08		0.19001	7.8337e-07
	0.492079	1.34508e-06		0.0110911	5.33276e-08		0.19055	7.8454e-07
	0.49222	1.34556e-06		0.00869742	4.18843e-08		0.19109	7.8571e-07
	0.492503	1.34663e-06		0.00694985	3.34655e-08		0.19162	7.8686e-07
	0.493066	1.34898e-06					0.19216	7.88e-07
	0.493626	1.35143e-06					0.1927	7.8913e-07
	0.494737	1.35639e-06					0.19324	7.9025e-07
	0.495836	1.36126e-06					0.19378	7.9136e-07
	0.497997	1.37065e-06					0.19432	7.9245e-07
	0.500109	1.37972e-06					0.19485	7.9353e-07
	0.504182	1.39697e-06					0.19539	7.946e-07
	0.511706	1.42833e-06					0.19593	7.9566e-07
	0.524127	1.47836e-06					0.19647	7.9671e-07
	0.532826	1.51094e-06					0.19701	7.9774e-07
	0.537612	1.52665e-06					0.19754	7.9877e-07
	0.53838	1.52847e-06					0.19808	7.9978e-07
	0.535103	1.51677e-06					0.19862	8.0077e-07
							0.19916	8.0176e-07
							0.1997	8.0273e-07
							0.20024	8.0369e-07
							0.20077	8.0463e-07
							0.20131	8.0557e-07
							0.20185	8.0648e-07
							0.20239	8.0739e-07
							0.20293	8.0828e-07
							0.20347	8.0916e-07
							0.204	8.1003e-07
							0.20454	8.1088e-07
							0.20508	8.1172e-07
							0.20562	8.1254e-07
							0.20616	8.1335e-07
							0.2067	8.1415e-07
							0.20723	8.1493e-07
							0.20777	8.1569e-07
							0.20831	8.1644e-07
							0.20885	8.1718e-07
							0.20939	8.179e-07
							0.20992	8.1861e-07
							0.21046	8.193e-07
							0.211	8.1998e-07
							0.21154	8.2064e-07
							0.21208	8.2128e-07
							0.21262	8.2191e-07
							0.21315	8.2253e-07
							0.21369	8.2312e-07
							0.21423	8.237e-07
							0.21477	8.2427e-07
							0.21531	8.2482e-07
							0.21585	8.2535e-07
							0.21638	8.2586e-07
							0.21692	8.2636e-07
							0.21746	8.2684e-07
							0.218	8.273e-07
							0.21854	8.2774e-07
							0.21908	8.2817e-07
							0.21961	8.2858e-07
							0.22015	8.2897e-07
							0.22069	8.2935e-07
							0.22123	8.297e-07
							0.22177	8.3004e-07
							0.22231	8.3036e-07
							0.22284	8.3066e-07
							0.22338	8.3094e-07
							0.22392	8.312e-07
							0.22446	8.3144e-07
							0.225	8.3164e-07
							0.22553	8.3195e-07
							0.22607	8.3213e-07
							0.22661	8.3218e-07
							0.22715	8.323e-07
							0.22769	8.3234e-07
							0.22823	8.0028e-07
							0.22876	7.3706e-07
							0.2293	7.3872e-07
							0.22984	7.4026e-07
							0.23038	7.419e-07
							0.23092	7.4256e-07
							0.23146	7.4408e-07
							0.23199	7.456e-07
							0.23253	7.471e-07
							0.23307	7.486e-07
							0.23361	7.5009e-07
							0.23415	7.5157e-07
							0.23469	7.5304e-07
							0.23522	7.545e-07
							0.23576	7.5596e-07
							0.2363	7.574e-07
							0.23684	7.5884e-07
							0.23738	7.6026e-07
							0.23791	7.6168e-07
							0.23845	7.6309e-07
							0.23899	7.6448e-07
							0.23953	7.6587e-07
							0.24007	7.6725e-07
							0.24061	7.6862e-07
							0.24114	7.6998e-07
							0.24168	7.7132e-07
							0.24222	7.7266e-07
							0.24276	7.7399e-07
							0.2433	7.753e-07
							0.24384	7.7661e-07
							0.24437	7.779e-07
							0.24491	7.7919e-07
							0.24545	7.8046e-07
							0.24599	7.8173e-07
							0.24653	7.8298e-07
							0.24707	7.8422e-07
							0.2476	7.8545e-07
							0.24814	7.8666e-07
							0.24868	7.8787e-07
							0.24922	7.8906e-07
							0.24976	7.9025e-07
							0.2503	7.9142e-07
							0.25083	7.9258e-07
							0.25137	7.9372e-07
							0.25191	7.9485e-07
							0.25245	7.9597e-07
							0.25299	7.9708e-07
							0.25352	7.9818e-07
							0.25406	7.9926e-07
							0.2546	8.0033e-07
							0.25514	8.0138e-07
							0.25568	8.0243e-07
							0.25622	8.0346e-07
							0.25675	8.0447e-07
							0.25729	8.0547e-07
							0.25783	8.0646e-07
							0.25837	8.0743e-07
							0.25891	8.0838e-07
							0.25945	8.0933e-07
							0.25998	8.1025e-07
							0.26052	8.1117e-07
							0.26106	8.1206e-07
							0.2616	8.1295e-07
							0.26214	8.1382e-07
							0.26268	8.1467e-07
							0.26321	8.155e-07
							0.26375	8.1631e-07
							0.26429	8.1711e-07
							0.26483	8.179e-07
							0.26537	8.1866e-07
							0.2659	8.1941e-07
							0.26644	8.2015e-07
							0.26698	8.2086e-07
							0.26752	8.2156e-07
							0.26806	8.2224e-07
							0.2686	8.229e-07
							0.26913	8.2354e-07
							0.26967	8.2416e-07
							0.27021	8.2477e-07
							0.27075	8.2535e-07
							0.27129	8.2592e-07
							0.27183	8.2646e-07
							0.27236	8.2699e-07
							0.2729	8.2749e-07
							0.27344	8.2797e-07
							0.27398	8.2843e-07
							0.27452	8.2887e-07
							0.27506	8.2929e-07
							0.27559	8.2969e-07
							0.27613	8.3006e-07
							0.27667	8.3041e-07
							0.27721	8.3073e-07
							0.27775	8.3102e-07
							0.27829	8.3145e-07
							0.27882	8.3168e-07
							0.27936	8.3189e-07
							0.2799	8.3207e-07
							0.28044	8.3217e-07
							0.28098	8.3209e-07
							0.28151	7.7345e-07
							0.28205	7.2464e-07
							0.28259	7.2642e-07
							0.28313	7.2807e-07
							0.28367	7.2984e-07
							0.28421	7.3052e-07
							0.28474	7.3215e-07
							0.28528	7.3377e-07
							0.28582	7.3538e-07
							0.28636	7.3698e-07
							0.2869	7.3858e-07
							0.28744	7.4017e-07
							0.28797	7.4175e-07
							0.28851	7.4333e-07
							0.28905	7.449e-07
							0.28959	7.4646e-07
							0.29013	7.4801e-07
							0.29067	7.4956e-07
							0.2912	7.5109e-07
							0.29174	7.5262e-07
							0.29228	7.5413e-07
							0.29282	7.5564e-07
							0.29336	7.5715e-07
							0.29389	7.5864e-07
							0.29443	7.6012e-07
							0.29497	7.616e-07
							0.29551	7.6307e-07
							0.29605	7.6452e-07
							0.29659	7.6597e-07
							0.29712	7.6741e-07
							0.29766	7.6883e-07
							0.2982	7.7025e-07
							0.29874	7.7166e-07
							0.29928	7.7306e-07
							0.29982	7.7445e-07
							0.30035	7.7583e-07
							0.30089	7.7719e-07
							0.30143	7.7855e-07
							0.30197	7.799e-07
							0.30251	7.8123e-07
							0.30305	7.8256e-07
							0.30358	7.8387e-07
							0.30412	7.8517e-07
							0.30466	7.8646e-07
							0.3052	7.8774e-07
							0.30574	7.8901e-07
							0.30628	7.9026e-07
							0.30681	7.9151e-07
							0.30735	7.9274e-07
							0.30789	7.9395e-07
							0.30843	7.9516e-07
							0.30897	7.9635e-07
							0.3095	7.9753e-07
							0.31004	7.9869e-07
							0.31058	7.9985e-07
							0.31112	8.0098e-07
							0.31166	8.021e-07
							0.3122	8.0321e-07
							0.31273	8.043e-07
							0.31327	8.0538e-07
							0.31381	8.0644e-07
							0.31435	8.0749e-07
							0.31489	8.0853e-07
							0.31543	8.0954e-07
							0.31596	8.1054e-07
							0.3165	8.1153e-07
							0.31704	8.1249e-07
							0.31758	8.1344e-07
							0.31812	8.1437e-07
							0.31866	8.1528e-07
							0.31919	8.1618e-07
							0.31973	8.1706e-07
							0.32027	8.1792e-07
							0.32081	8.1876e-07
							0.32135	8.1958e-07
							0.32188	8.2038e-07
							0.32242	8.2116e-07
							0.32296	8.2192e-07
							0.3235	8.2265e-07
							0.32404	8.2337e-07
							0.32458	8.2407e-07
							0.32511	8.2474e-07
							0.32565	8.2539e-07
							0.32619	8.2601e-07
							0.32673	8.2662e-07
							0.32727	8.2719e-07
							0.32781	8.2775e-07
							0.32834	8.2827e-07
							0.32888	8.2877e-07
							0.32942	8.2925e-07
							0.32996	8.297e-07
							0.3305	8.3011e-07
							0.33104	8.305e-07
							0.33157	8.3086e-07
							0.33211	8.3119e-07
							0.33265	8.3147e-07
							0.33319	8.3187e-07
							0.33373	8.3208e-07
							0.33427	8.3209e-07
							0.3348	8.3195e-07
							0.33534	7.5197e-07
							0.33588	7.1278e-07
							0.33642	7.1483e-07
							0.33696	7.1655e-07
							0.33749	7.1893e-07
							0.33803	7.1913e-07
							0.33857	7.2084e-07
							0.33911	7.2254e-07
							0.33965	7.2424e-07
							0.34019	7.2593e-07
							0.34072	7.2762e-07
							0.34126	7.293e-07
							0.3418	7.3098e-07
							0.34234	7.3265e-07
							0.34288	7.3431e-07
							0.34342	7.3597e-07
							0.34395	7.3762e-07
							0.34449	7.3926e-07
							0.34503	7.409e-07
							0.34557	7.4253e-07
							0.34611	7.4415e-07
							0.34665	7.4576e-07
							0.34718	7.4737e-07
							0.34772	7.4898e-07
							0.34826	7.5057e-07
							0.3488	7.5216e-07
							0.34934	7.5374e-07
							0.34987	7.5531e-07
							0.35041	7.5687e-07
							0.35095	7.5843e-07
							0.35149	7.5997e-07
							0.35203	7.6151e-07
							0.35257	7.6304e-07
							0.3531	7.6456e-07
							0.35364	7.6607e-07
							0.35418	7.6758e-07
							0.35472	7.6907e-07
							0.35526	7.7056e-07
							0.3558	7.7204e-07
							0.35633	7.735e-07
							0.35687	7.7496e-07
							0.35741	7.7641e-07
							0.35795	7.7784e-07
							0.35849	7.7927e-07
							0.35903	7.8068e-07
							0.35956	7.8209e-07
							0.3601	7.8348e-07
							0.36064	7.8487e-07
							0.36118	7.8624e-07
							0.36172	7.876e-07
							0.36226	7.8895e-07
							0.36279	7.9028e-07
							0.36333	7.9161e-07
							0.36387	7.9292e-07
							0.36441	7.9422e-07
							0.36495	7.955e-07
							0.36548	7.9678e-07
							0.36602	7.9803e-07
							0.36656	7.9928e-07
							0.3671	8.005e-07
							0.36764	8.0172e-07
							0.36818	8.0292e-07
							0.36871	8.041e-07
							0.36925	8.0527e-07
							0.36979	8.0643e-07
							0.37033	8.0756e-07
							0.37087	8.0869e-07
							0.37141	8.0979e-07
							0.37194	8.1088e-07
							0.37248	8.1195e-07
							0.37302	8.13e-07
							0.37356	8.1403e-07
							0.3741	8.1504e-07
							0.37464	8.1603e-07
							0.37517	8.17e-07
							0.37571	8.1795e-07
							0.37625	8.1887e-07
							0.37679	8.1978e-07
							0.37733	8.2066e-07
							0.37786	8.2152e-07
							0.3784	8.2236e-07
							0.37894	8.2317e-07
							0.37948	8.2395e-07
							0.38002	8.2471e-07
							0.38056	8.2544e-07
							0.38109	8.2614e-07
							0.38163	8.2682e-07
							0.38217	8.2746e-07
							0.38271	8.2807e-07
							0.38325	8.2866e-07
							0.38379	8.292e-07
							0.38432	8.2971e-07
							0.38486	8.3018e-07
							0.3854	8.3062e-07
							0.38594	8.309e-07
							0.38648	8.3156e-07
							0.38702	8.3193e-07
							0.38755	8.3196e-07
							0.38809	8.3213e-07
							0.38863	8.321e-07
							0.38917	7.638e-07
							0.38971	7.0054e-07
							0.39025	7.0251e-07
							0.39078	7.0429e-07
							0.39132	7.0643e-07
							0.39186	7.0697e-07
							0.3924	7.0875e-07
							0.39294	7.1052e-07
							0.39347	7.1229e-07
							0.39401	7.1405e-07
							0.39455	7.1582e-07
							0.39509	7.1757e-07
							0.39563	7.1932e-07
							0.39617	7.2107e-07
							0.3967	7.2282e-07
							0.39724	7.2456e-07
							0.39778	7.2629e-07
							0.39832	7.2802e-07
							0.39886	7.2974e-07
							0.3994	7.3146e-07
							0.39993	7.3318e-07
							0.40047	7.3489e-07
							0.40101	7.3659e-07
							0.40155	7.3829e-07
							0.40209	7.3998e-07
							0.40263	7.4167e-07
							0.40316	7.4335e-07
							0.4037	7.4502e-07
							0.40424	7.4669e-07
							0.40478	7.4835e-07
							0.40532	7.5001e-07
							0.40585	7.5166e-07
							0.40639	7.533e-07
							0.40693	7.5494e-07
							0.40747	7.5657e-07
							0.40801	7.5819e-07
							0.40855	7.5981e-07
							0.40908	7.6141e-07
							0.40962	7.6302e-07
							0.41016	7.6461e-07
							0.4107	7.6619e-07
							0.41124	7.6777e-07
							0.41178	7.6934e-07
							0.41231	7.709e-07
							0.41285	7.7245e-07
							0.41339	7.7399e-07
							0.41393	7.7552e-07
							0.41447	7.7705e-07
							0.41501	7.7856e-07
							0.41554	7.8007e-07
							0.41608	7.8156e-07
							0.41662	7.8305e-07
							0.41716	7.8452e-07
							0.4177	7.8598e-07
							0.41824	7.8744e-07
							0.41877	7.8888e-07
							0.41931	7.903e-07
							0.41985	7.9172e-07
							0.42039	7.9313e-07
							0.42093	7.9452e-07
							0.42146	7.959e-07
							0.422	7.9726e-07
							0.42254	7.9861e-07
							0.42308	7.9995e-07
							0.42362	8.0127e-07
							0.42416	8.0258e-07
							0.42469	8.0387e-07
							0.42523	8.0515e-07
							0.42577	8.0641e-07
							0.42631	8.0765e-07
							0.42685	8.0888e-07
							0.42739	8.1009e-07
							0.42792	8.1128e-07
							0.42846	8.1245e-07
							0.429	8.136e-07
							0.42954	8.1472e-07
							0.43008	8.1582e-07
							0.43062	8.1691e-07
							0.43115	8.1797e-07
							0.43169	8.19e-07
							0.43223	8.2002e-07
							0.43277	8.21e-07
							0.43331	8.2196e-07
							0.43384	8.2289e-07
							0.43438	8.2379e-07
							0.43492	8.2465e-07
							0.43546	8.2549e-07
							0.436	8.2629e-07
							0.43654	8.2706e-07
							0.43707	8.2778e-07
							0.43761	8.2847e-07
							0.43815	8.2912e-07
							0.43869	8.2972e-07
							0.43923	8.3028e-07
							0.43977	8.3078e-07
							0.4403	8.3123e-07
							0.44084	8.3162e-07
							0.44138	8.3195e-07
							0.44192	8.3219e-07
							0.44246	8.3231e-07
							0.443	8.0745e-07
							0.44353	6.8733e-07
							0.44407	6.8939e-07
							0.44461	6.9145e-07
							0.44515	6.9328e-07
							0.44569	6.951e-07
							0.44623	6.9693e-07
							0.44676	6.9875e-07
							0.4473	7.0057e-07
							0.44784	7.0239e-07
							0.44838	7.0421e-07
							0.44892	7.0602e-07
							0.44945	7.0783e-07
							0.44999	7.0964e-07
							0.45053	7.1149e-07
							0.45107	7.1235e-07
							0.45161	7.1415e-07
							0.45215	7.159e-07
							0.45268	7.1863e-07
							0.45322	7.2042e-07
							0.45376	7.2221e-07
							0.4543	7.2403e-07
							0.45484	7.2488e-07
							0.45538	7.2666e-07
							0.45591	7.2844e-07
							0.45645	7.3021e-07
							0.45699	7.3197e-07
							0.45753	7.3374e-07
							0.45807	7.3549e-07
							0.45861	7.3725e-07
							0.45914	7.39e-07
							0.45968	7.4075e-07
							0.46022	7.4249e-07
							0.46076	7.4423e-07
							0.4613	7.4596e-07
							0.46183	7.4768e-07
							0.46237	7.4941e-07
							0.46291	7.5112e-07
							0.46345	7.5284e-07
							0.46399	7.5454e-07
							0.46453	7.5624e-07
							0.46506	7.5794e-07
							0.4656	7.5963e-07
							0.46614	7.6131e-07
							0.46668	7.6299e-07
							0.46722	7.6466e-07
							0.46776	7.6632e-07
							0.46829	7.6798e-07
							0.46883	7.6963e-07
							0.46937	7.7127e-07
							0.46991	7.7291e-07
							0.47045	7.7454e-07
							0.47099	7.7616e-07
							0.47152	7.7777e-07
							0.47206	7.7937e-07
							0.4726	7.8096e-07
							0.47314	7.8255e-07
							0.47368	7.8413e-07
							0.47422	7.8569e-07
							0.47475	7.8725e-07
							0.47529	7.8879e-07
							0.47583	7.9033e-07
							0.47637	7.9185e-07
							0.47691	7.9337e-07
							0.47744	7.9487e-07
							0.47798	7.9636e-07
							0.47852	7.9784e-07
							0.47906	7.993e-07
							0.4796	8.0075e-07
							0.48014	8.0218e-07
							0.48067	8.036e-07
							0.48121	8.05e-07
							0.48175	8.0639e-07
							0.48229	8.0776e-07
							0.48283	8.0912e-07
							0.48337	8.1045e-07
							0.4839	8.1177e-07
							0.48444	8.1306e-07
							0.48498	8.1433e-07
							0.48552	8.1558e-07
							0.48606	8.168e-07
							0.4866	8.18e-07
							0.48713	8.1918e-07
							0.48767	8.2032e-07
							0.48821	8.2144e-07
							0.48875	8.2252e-07
							0.48929	8.2358e-07
							0.48982	8.246e-07
							0.49036	8.2558e-07
							0.4909	8.2651e-07
							0.49144	8.2739e-07
							0.49198	8.2823e-07
							0.49252	8.2901e-07
							0.49305	8.2974e-07
							0.49359	8.3041e-07
							0.49413	8.31e-07
							0.49467	8.3151e-07
							0.49521	8.3193e-07
							0.49575	8.3223e-07
							0.49628	8.323e-07
							0.49682	7.797e-07
							0.49736	6.7417e-07
							0.4979	6.7634e-07
							0.49844	6.7819e-07
							0.49898	6.8036e-07
							0.49951	6.8098e-07
							0.50005	6.8284e-07
							0.50059	6.8469e-07
							0.50113	6.8655e-07
							0.50167	6.884e-07
							0.50221	6.9025e-07
							0.50274	6.921e-07
							0.50328	6.9396e-07
							0.50382	6.9581e-07
							0.50436	6.9766e-07
							0.5049	6.995e-07
							0.50543	7.0135e-07
							0.50597	7.032e-07
							0.50651	7.0504e-07
							0.50705	7.0688e-07
							0.50759	7.0873e-07
							0.50813	7.1057e-07
							0.50866	7.124e-07
							0.5092	7.1424e-07
							0.50974	7.1608e-07
							0.51028	7.1791e-07
							0.51082	7.1974e-07
							0.51136	7.2157e-07
							0.51189	7.234e-07
							0.51243	7.2523e-07
							0.51297	7.2705e-07
							0.51351	7.2888e-07
							0.51405	7.307e-07
							0.51459	7.3252e-07
							0.51512	7.3433e-07
							0.51566	7.3614e-07
							0.5162	7.3795e-07
							0.51674	7.3976e-07
							0.51728	7.4156e-07
							0.51781	7.4337e-07
							0.51835	7.4517e-07
							0.51889	7.4696e-07
							0.51943	7.4875e-07
							0.51997	7.5054e-07
							0.52051	7.5233e-07
							0.52104	7.5411e-07
							0.52158	7.5589e-07
							0.52212	7.5766e-07
							0.52266	7.5943e-07
							0.5232	7.612e-07
							0.52374	7.6296e-07
							0.52427	7.6471e-07
							0.52481	7.6647e-07
							0.52535	7.6821e-07
							0.52589	7.6995e-07
							0.52643	7.7169e-07
							0.52697	7.7342e-07
							0.5275	7.7515e-07
							0.52804	7.7686e-07
							0.52858	7.7858e-07
							0.52912	7.8028e-07
							0.52966	7.8198e-07
							0.5302	7.8367e-07
							0.53073	7.8536e-07
							0.53127	7.8703e-07
							0.53181	7.887e-07
							0.53235	7.9036e-07
							0.53289	7.9201e-07
							0.53342	7.9365e-07
							0.53396	7.9528e-07
							0.5345	7.969e-07
							0.53504	7.9851e-07
							0.53558	8.0011e-07
							0.53612	8.0169e-07
							0.53665	8.0327e-07
							0.53719	8.0492e-07
							0.53773	8.0564e-07
							0.53756	8.0397e-07
							0.53703	8.0205e-07
							0.53649	8.0047e-07
							0.53595	7.9888e-07
							0.53541	7.9727e-07
							0.53487	7.9647e-07
							0.53433	7.9484e-07
							0.5338	7.9321e-07
							0.53326	7.9157e-07
							0.53272	7.8992e-07
							0.53218	7.8826e-07
							0.53164	7.8659e-07
							0.5311	7.8491e-07
							0.53057	7.8322e-07
							0.53003	7.8153e-07
							0.52949	7.7983e-07
							0.52895	7.7813e-07
							0.52841	7.7641e-07
							0.52787	7.7469e-07
							0.52734	7.7297e-07
							0.5268	7.7123e-07
							0.52626	7.695e-07
							0.52572	7.6775e-07
							0.52518	7.6601e-07
							0.52465	7.6425e-07
							0.52411	7.625e-07
							0.52357	7.6073e-07
							0.52303	7.5897e-07
							0.52249	7.572e-07
							0.52195	7.5542e-07
							0.52142	7.5364e-07
							0.52088	7.5186e-07
							0.52034	7.5008e-07
							0.5198	7.4829e-07
							0.51926	7.4649e-07
							0.51872	7.447e-07
							0.51819	7.429e-07
							0.51765	7.4109e-07
							0.51711	7.3929e-07
							0.51657	7.3748e-07
							0.51603	7.3567e-07
							0.51549	7.3386e-07
							0.51496	7.3204e-07
							0.51442	7.3022e-07
							0.51388	7.284e-07
							0.51334	7.2658e-07
							0.5128	7.2476e-07
							0.51227	7.2293e-07
							0.51173	7.211e-07
							0.51119	7.1927e-07
							0.51065	7.1744e-07
							0.51011	7.156e-07
							0.50957	7.1377e-07
							0.50904	7.1193e-07
							0.5085	7.1009e-07
							0.50796	7.0825e-07
							0.50742	7.0641e-07
							0.50688	7.0456e-07
							0.50634	7.0272e-07
							0.50581	7.0087e-07
							0.50527	6.9902e-07
							0.50473	6.9718e-07
							0.50419	6.9533e-07
							0.50365	6.9348e-07
							0.50311	6.9162e-07
							0.50258	6.8977e-07
							0.50204	6.8792e-07
							0.5015	6.8606e-07
							0.50096	6.8421e-07
							0.50042	6.8235e-07
							0.49989	6.805e-07
							0.49935	6.7864e-07
							0.49881	6.7678e-07
							0.49827	6.7493e-07
							0.49773	6.7307e-07
							0.49719	6.7121e-07
							0.49666	6.6935e-07
							0.49612	6.6749e-07
							0.49558	6.6563e-07
							0.49504	6.6377e-07
							0.4945	6.6191e-07
							0.49396	6.6005e-07
							0.49343	6.5818e-07
							0.49289	6.5632e-07
							0.49235	6.5446e-07
							0.49181	6.526e-07
							0.49127	6.5074e-07
							0.49073	6.4888e-07
							0.4902	6.4702e-07
							0.48966	6.4515e-07
							0.48912	6.4329e-07
							0.48858	6.4143e-07
							0.48804	6.3957e-07
							0.4875	6.3771e-07
							0.48697	6.3585e-07
							0.48643	6.3399e-07
							0.48589	6.3213e-07
							0.48535	6.3027e-07
							0.48481	6.2841e-07
							0.48428	6.2655e-07
							0.48374	6.2469e-07
							0.4832	6.2375e-07
							0.48266	6.2004e-07
							0.48212	6.1818e-07
							0.48158	6.1633e-07
							0.48105	6.1355e-07
							0.48051	6.1354e-07
							0.47997	6.1168e-07
							0.47943	6.0983e-07
							0.47889	6.0797e-07
							0.47835	6.0612e-07
							0.47782	6.0427e-07
							0.47728	6.0241e-07
							0.47674	6.0056e-07
							0.4762	5.9871e-07
							0.47566	5.9686e-07
							0.47512	5.9501e-07
							0.47459	5.9316e-07
							0.47405	5.9131e-07
							0.47351	5.8946e-07
							0.47297	5.8762e-07
							0.47243	5.8577e-07
							0.4719	5.8393e-07
							0.47136	5.8208e-07
							0.47082	5.8024e-07
							0.47028	5.784e-07
							0.46974	5.7656e-07
							0.4692	5.7472e-07
							0.46867	5.7288e-07
							0.46813	5.7104e-07
							0.46759	5.692e-07
							0.46705	5.6737e-07
							0.46651	5.6553e-07
							0.46597	5.637e-07
							0.46544	5.6187e-07
							0.4649	5.6004e-07
							0.46436	5.5821e-07
							0.46382	5.5638e-07
							0.46328	5.5455e-07
							0.46274	5.5272e-07
							0.46221	5.509e-07
							0.46167	5.4908e-07
							0.46113	5.4725e-07
							0.46059	5.4543e-07
							0.46005	5.4361e-07
							0.45951	5.4179e-07
							0.45898	5.3998e-07
							0.45844	5.3816e-07
							0.4579	5.3635e-07
							0.45736	5.3454e-07
							0.45682	5.3273e-07
							0.45629	5.3092e-07
							0.45575	5.2911e-07
							0.45521	5.273e-07
							0.45467	5.255e-07
							0.45413	5.2369e-07
							0.45359	5.2189e-07
							0.45306	5.2009e-07
							0.45252	5.183e-07
							0.45198	5.165e-07
							0.45144	5.147e-07
							0.4509	5.1291e-07
							0.45036	5.1112e-07
							0.44983	5.0933e-07
							0.44929	5.0754e-07
							0.44875	5.0576e-07
							0.44821	5.0397e-07
							0.44767	5.0219e-07
							0.44713	5.0041e-07
							0.4466	4.9863e-07
							0.44606	4.9685e-07
							0.44552	4.9508e-07
							0.44498	4.9331e-07
							0.44444	4.9153e-07
							0.44391	4.8977e-07
							0.44337	4.88e-07
							0.44283	4.8623e-07
							0.44229	4.8447e-07
							0.44175	4.8271e-07
							0.44121	4.8095e-07
							0.44068	4.7919e-07
							0.44014	4.7744e-07
							0.4396	4.7569e-07
							0.43906	4.7394e-07
							0.43852	4.7219e-07
							0.43798	4.7044e-07
							0.43745	4.687e-07
							0.43691	4.6696e-07
							0.43637	4.6522e-07
							0.43583	4.6348e-07
							0.43529	4.6174e-07
							0.43475	4.6001e-07
							0.43422	4.5828e-07
							0.43368	4.5655e-07
							0.43314	4.5483e-07
							0.4326	4.531e-07
							0.43206	4.5138e-07
							0.43152	4.4967e-07
							0.43099	4.4795e-07
							0.43045	4.4624e-07
							0.42991	4.4453e-07
							0.42937	4.4282e-07
							0.42883	4.4111e-07
							0.4283	4.3941e-07
							0.42776	4.3771e-07
							0.42722	4.3601e-07
							0.42668	4.3432e-07
							0.42614	4.3262e-07
							0.4256	4.3093e-07
							0.42507	4.2925e-07
							0.42453	4.2756e-07
							0.42399	4.2588e-07
							0.42345	4.242e-07
							0.42291	4.2253e-07
							0.42237	4.2085e-07
							0.42184	4.1918e-07
							0.4213	4.1751e-07
							0.42076	4.1585e-07
							0.42022	4.1419e-07
							0.41968	4.1253e-07
							0.41914	4.1087e-07
							0.41861	4.0922e-07
							0.41807	4.0757e-07
							0.41753	4.0592e-07
							0.41699	4.0428e-07
							0.41645	4.0264e-07
							0.41592	4.01e-07
							0.41538	3.9937e-07
							0.41484	3.9774e-07
							0.4143	3.9611e-07
							0.41376	3.9448e-07
							0.41322	3.9286e-07
							0.41269	3.9124e-07
							0.41215	3.8963e-07
							0.41161	3.8802e-07
							0.41107	3.8641e-07
							0.41053	3.848e-07
							0.40999	3.832e-07
							0.40946	3.816e-07
							0.40892	3.8e-07
							0.40838	3.7841e-07
							0.40784	3.7683e-07
							0.4073	3.7524e-07
							0.40676	3.7366e-07
							0.40623	3.7208e-07
							0.40569	3.7051e-07
							0.40515	3.6894e-07
							0.40461	3.6737e-07
							0.40407	3.6581e-07
							0.40353	3.6425e-07
							0.403	3.627e-07
							0.40246	3.6114e-07
							0.40192	3.596e-07
							0.40138	3.5805e-07
							0.40084	3.5651e-07
							0.40031	3.5498e-07
							0.39977	3.5344e-07
							0.39923	3.5192e-07
							0.39869	3.5039e-07
							0.39815	3.4887e-07
							0.39761	3.4735e-07
							0.39708	3.4584e-07
							0.39654	3.4433e-07
							0.396	3.4283e-07
							0.39546	3.4133e-07
							0.39492	3.3984e-07
							0.39438	3.3834e-07
							0.39385	3.3686e-07
							0.39331	3.3538e-07
							0.39277	3.339e-07
							0.39223	3.3242e-07
							0.39169	3.3095e-07
							0.39115	3.2949e-07
							0.39062	3.2803e-07
							0.39008	3.2657e-07
							0.38954	3.2512e-07
							0.389	3.2367e-07
							0.38846	3.2223e-07
							0.38793	3.2079e-07
							0.38739	3.1936e-07
							0.38685	3.1793e-07
							0.38631	3.1651e-07
							0.38577	3.1509e-07
							0.38523	3.1368e-07
							0.3847	3.1227e-07
							0.38416	3.1087e-07
							0.38362	3.0947e-07
							0.38308	3.0807e-07
							0.38254	3.0669e-07
							0.382	3.053e-07
							0.38147	3.0393e-07
							0.38093	3.0255e-07
							0.38039	3.0119e-07
							0.37985	2.9982e-07
							0.37931	2.9846e-07
							0.37877	2.9711e-07
							0.37824	2.9576e-07
							0.3777	2.9443e-07
							0.37716	2.9309e-07
							0.37662	2.9176e-07
							0.37608	2.9044e-07
							0.37554	2.8912e-07
							0.37501	2.8781e-07
							0.37447	2.865e-07
							0.37393	2.852e-07
							0.37339	2.839e-07
							0.37285	2.8261e-07
							0.37232	2.8133e-07
							0.37178	2.8005e-07
							0.37124	2.7878e-07
							0.3707	2.7751e-07
							0.37016	2.7625e-07
							0.36962	2.75e-07
							0.36909	2.7376e-07
							0.36855	2.7252e-07
							0.36801	2.7128e-07
							0.36747	2.7006e-07
							0.36693	2.6884e-07
							0.36639	2.6762e-07
							0.36586	2.6641e-07
							0.36532	2.6521e-07
							0.36478	2.6402e-07
							0.36424	2.6283e-07
							0.3637	2.6165e-07
							0.36316	2.6048e-07
							0.36263	2.5931e-07
							0.36209	2.5815e-07
							0.36155	2.57e-07
							0.36101	2.5585e-07
							0.36047	2.5472e-07
							0.35994	2.5358e-07
							0.3594	2.5246e-07
							0.35886	2.5135e-07
							0.35832	2.5024e-07
							0.35778	2.4913e-07
							0.35724	2.4804e-07
							0.35671	2.4696e-07
							0.35617	2.4588e-07
							0.35563	2.4481e-07
							0.35509	2.4375e-07
							0.35455	2.4269e-07
							0.35401	2.4165e-07
							0.35348	2.4061e-07
							0.35294	2.3958e-07
							0.3524	2.3857e-07
							0.35186	2.3755e-07
							0.35132	2.3655e-07
							0.35078	2.3556e-07
							0.35025	2.3457e-07
							0.34971	2.3359e-07
							0.34917	2.3263e-07
							0.34863	2.3167e-07
							0.34809	2.3072e-07
							0.34755	2.2977e-07
							0.34702	2.2884e-07
							0.34648	2.2792e-07
							0.34594	2.2701e-07
							0.3454	2.2611e-07
							0.34486	2.2521e-07
							0.34433	2.2433e-07
							0.34379	2.2345e-07
							0.34325	2.2259e-07
							0.34271	2.2174e-07
							0.34217	2.2089e-07
							0.34163	2.2006e-07
							0.3411	2.1924e-07
							0.34056	2.1843e-07
							0.34002	2.1763e-07
							0.33948	2.1684e-07
							0.33894	2.1606e-07
							0.3384	2.1529e-07
							0.33787	2.1453e-07
							0.33733	2.1379e-07
							0.33679	2.1305e-07
							0.33625	2.1233e-07
							0.33571	2.1162e-07
							0.33517	2.1092e-07
							0.33464	2.1023e-07
							0.3341	2.0956e-07
							0.33356	2.089e-07
							0.33302	2.0824e-07
							0.33248	2.076e-07
							0.33195	2.0698e-07
							0.33141	2.0637e-07
							0.33087	2.0577e-07
							0.33033	2.0519e-07
							0.32979	2.0462e-07
							0.32925	2.0406e-07
							0.32872	2.0351e-07
							0.32818	2.0298e-07
							0.32764	2.0247e-07
							0.3271	2.0196e-07
							0.32656	2.0148e-07
							0.32602	2.01e-07
							0.32549	2.0054e-07
							0.32495	2.001e-07
							0.32441	1.9967e-07
							0.32387	1.9926e-07
							0.32333	1.9886e-07
							0.32279	1.9848e-07
							0.32226	1.9811e-07
							0.32172	1.9776e-07
							0.32118	1.9743e-07
							0.32064	1.9712e-07
							0.3201	1.9682e-07
							0.31956	1.9654e-07
							0.31903	1.9628e-07
							0.31849	1.9604e-07
							0.31795	1.9581e-07
							0.31741	1.956e-07
							0.31687	1.9541e-07
							0.31634	1.9524e-07
							0.3158	1.9509e-07
							0.31526	1.9496e-07
							0.31472	1.9484e-07
							0.31418	1.9475e-07
							0.31364	1.9468e-07
							0.31311	1.9464e-07
							0.31257	1.9462e-07
							0.31203	1.9463e-07
							0.31149	1.9499e-07
							0.31095	2.4594e-07
							0.31041	2.5753e-07
							0.30988	2.5627e-07
							0.30934	2.5451e-07
							0.3088	2.5438e-07
							0.30826	2.5314e-07
							0.30772	2.519e-07
							0.30718	2.5068e-07
							0.30665	2.4946e-07
							0.30611	2.4825e-07
							0.30557	2.4704e-07
							0.30503	2.4585e-07
							0.30449	2.4466e-07
							0.30396	2.4349e-07
							0.30342	2.4232e-07
							0.30288	2.4116e-07
							0.30234	2.4002e-07
							0.3018	2.3888e-07
							0.30126	2.3775e-07
							0.30073	2.3663e-07
							0.30019	2.3553e-07
							0.29965	2.3443e-07
							0.29911	2.3334e-07
							0.29857	2.3226e-07
							0.29803	2.3119e-07
							0.2975	2.3013e-07
							0.29696	2.2909e-07
							0.29642	2.2805e-07
							0.29588	2.2703e-07
							0.29534	2.2602e-07
							0.2948	2.2502e-07
							0.29427	2.2403e-07
							0.29373	2.2305e-07
							0.29319	2.2208e-07
							0.29265	2.2113e-07
							0.29211	2.2019e-07
							0.29157	2.1926e-07
							0.29104	2.1834e-07
							0.2905	2.1744e-07
							0.28996	2.1655e-07
							0.28942	2.1567e-07
							0.28888	2.1481e-07
							0.28835	2.1396e-07
							0.28781	2.1312e-07
							0.28727	2.123e-07
							0.28673	2.1149e-07
							0.28619	2.107e-07
							0.28565	2.0992e-07
							0.28512	2.0916e-07
							0.28458	2.0841e-07
							0.28404	2.0767e-07
							0.2835	2.0696e-07
							0.28296	2.0625e-07
							0.28242	2.0557e-07
							0.28189	2.0491e-07
							0.28135	2.0425e-07
							0.28081	2.0363e-07
							0.28027	2.0301e-07
							0.27973	2.0242e-07
							0.27919	2.0184e-07
							0.27866	2.0128e-07
							0.27812	2.0074e-07
							0.27758	2.0021e-07
							0.27704	1.9971e-07
							0.2765	1.9923e-07
							0.27597	1.9877e-07
							0.27543	1.9834e-07
							0.27489	1.9792e-07
							0.27435	1.9753e-07
							0.27381	1.9716e-07
							0.27327	1.9681e-07
							0.27274	1.9648e-07
							0.2722	1.9618e-07
							0.27166	1.959e-07
							0.27112	1.9565e-07
							0.27058	1.9542e-07
							0.27004	1.9522e-07
							0.26951	1.9504e-07
							0.26897	1.949e-07
							0.26843	1.9478e-07
							0.26789	1.9469e-07
							0.26735	1.9464e-07
							0.26681	1.9462e-07
							0.26628	1.9467e-07
							0.26574	2.026e-07
							0.2652	2.7527e-07
							0.26466	2.7349e-07
							0.26412	2.72e-07
							0.26358	2.7009e-07
							0.26305	2.6977e-07
							0.26251	2.683e-07
							0.26197	2.6683e-07
							0.26143	2.6537e-07
							0.26089	2.6391e-07
							0.26036	2.6247e-07
							0.25982	2.6103e-07
							0.25928	2.596e-07
							0.25874	2.5818e-07
							0.2582	2.5677e-07
							0.25766	2.5536e-07
							0.25713	2.5397e-07
							0.25659	2.5258e-07
							0.25605	2.5121e-07
							0.25551	2.4984e-07
							0.25497	2.4849e-07
							0.25443	2.4714e-07
							0.2539	2.458e-07
							0.25336	2.4447e-07
							0.25282	2.4316e-07
							0.25228	2.4185e-07
							0.25174	2.4055e-07
							0.2512	2.3927e-07
							0.25067	2.3799e-07
							0.25013	2.3673e-07
							0.24959	2.3548e-07
							0.24905	2.3424e-07
							0.24851	2.3301e-07
							0.24798	2.3179e-07
							0.24744	2.3059e-07
							0.2469	2.2939e-07
							0.24636	2.2821e-07
							0.24582	2.2705e-07
							0.24528	2.259e-07
							0.24475	2.2476e-07
							0.24421	2.2363e-07
							0.24367	2.2252e-07
							0.24313	2.2142e-07
							0.24259	2.2034e-07
							0.24205	2.1927e-07
							0.24152	2.1822e-07
							0.24098	2.1718e-07
							0.24044	2.1616e-07
							0.2399	2.1516e-07
							0.23936	2.1417e-07
							0.23882	2.132e-07
							0.23829	2.1224e-07
							0.23775	2.1131e-07
							0.23721	2.1039e-07
							0.23667	2.0949e-07
							0.23613	2.0861e-07
							0.23559	2.0775e-07
							0.23506	2.0692e-07
							0.23452	2.061e-07
							0.23398	2.053e-07
							0.23344	2.0453e-07
							0.2329	2.0378e-07
							0.23237	2.0305e-07
							0.23183	2.0234e-07
							0.23129	2.0166e-07
							0.23075	2.01e-07
							0.23021	2.0037e-07
							0.22967	1.9977e-07
							0.22914	1.992e-07
							0.2286	1.9866e-07
							0.22806	1.9814e-07
							0.22752	1.9765e-07
							0.22698	1.9719e-07
							0.22644	1.9677e-07
							0.22591	1.9638e-07
							0.22537	1.9602e-07
							0.22483	1.957e-07
							0.22429	1.9542e-07
							0.22375	1.9518e-07
							0.22321	1.9497e-07
							0.22268	1.9481e-07
							0.22214	1.9469e-07
							0.2216	1.9462e-07
							0.22106	1.9461e-07
							0.22052	1.9467e-07
							0.21999	2.0586e-07
							0.21945	2.9642e-07
							0.21891	2.9429e-07
							0.21837	2.9255e-07
							0.21783	2.908e-07
							0.21729	2.8877e-07
							0.21676	2.882e-07
							0.21622	2.8648e-07
							0.21568	2.8476e-07
							0.21514	2.8304e-07
							0.2146	2.8133e-07
							0.21406	2.7963e-07
							0.21353	2.7794e-07
							0.21299	2.7625e-07
							0.21245	2.7457e-07
							0.21191	2.729e-07
							0.21137	2.7123e-07
							0.21083	2.6957e-07
							0.2103	2.6792e-07
							0.20976	2.6628e-07
							0.20922	2.6465e-07
							0.20868	2.6302e-07
							0.20814	2.6141e-07
							0.2076	2.598e-07
							0.20707	2.582e-07
							0.20653	2.5661e-07
							0.20599	2.5502e-07
							0.20545	2.5345e-07
							0.20491	2.5189e-07
							0.20438	2.5034e-07
							0.20384	2.488e-07
							0.2033	2.4726e-07
							0.20276	2.4574e-07
							0.20222	2.4423e-07
							0.20168	2.4273e-07
							0.20115	2.4125e-07
							0.20061	2.3977e-07
							0.20007	2.3831e-07
							0.19953	2.3686e-07
							0.19899	2.3542e-07
							0.19845	2.3399e-07
							0.19792	2.3258e-07
							0.19738	2.3118e-07
							0.19684	2.298e-07
							0.1963	2.2843e-07
							0.19576	2.2707e-07
							0.19522	2.2573e-07
							0.19469	2.2441e-07
							0.19415	2.231e-07
							0.19361	2.2181e-07
							0.19307	2.2054e-07
							0.19253	2.1929e-07
							0.192	2.1805e-07
							0.19146	2.1683e-07
							0.19092	2.1563e-07
							0.19038	2.1445e-07
							0.18984	2.133e-07
							0.1893	2.1217e-07
							0.18877	2.1106e-07
							0.18823	2.0997e-07
							0.18769	2.0891e-07
							0.18715	2.0787e-07
							0.18661	2.0686e-07
							0.18607	2.0588e-07
							0.18554	2.0491e-07
							0.185	2.0399e-07
							0.18446	2.0309e-07
							0.18392	2.0223e-07
							0.18338	2.0141e-07
							0.18284	2.0062e-07
							0.18231	1.9987e-07
							0.18177	1.9915e-07
							0.18123	1.9847e-07
							0.18069	1.9784e-07
							0.18015	1.9726e-07
							0.17961	1.9672e-07
							0.17908	1.9623e-07
							0.17854	1.958e-07
							0.178	1.9542e-07
							0.17746	1.9511e-07
							0.17692	1.9486e-07
							0.17639	1.9469e-07
							0.17585	1.9459e-07
							0.17531	1.946e-07
							0.17477	1.9475e-07
							0.17423	2.2557e-07
							0.17369	3.2343e-07
							0.17316	3.2097e-07
							0.17262	3.1896e-07
							0.17208	3.1696e-07
							0.17154	3.1485e-07
							0.171	3.1397e-07
							0.17046	3.1197e-07
							0.16993	3.0998e-07
							0.16939	3.08e-07
							0.16885	3.0602e-07
							0.16831	3.0404e-07
							0.16777	3.0207e-07
							0.16723	3.001e-07
							0.1667	2.9814e-07
							0.16616	2.9618e-07
							0.16562	2.9422e-07
							0.16508	2.9228e-07
							0.16454	2.9033e-07
							0.16401	2.8839e-07
							0.16347	2.8646e-07
							0.16293	2.8453e-07
							0.16239	2.8261e-07
							0.16185	2.8069e-07
							0.16131	2.7878e-07
							0.16078	2.7688e-07
							0.16024	2.7498e-07
							0.1597	2.7309e-07
							0.15916	2.712e-07
							0.15862	2.6932e-07
							0.15808	2.6745e-07
							0.15755	2.6559e-07
							0.15701	2.6374e-07
							0.15647	2.6189e-07
							0.15593	2.6005e-07
							0.15539	2.5822e-07
							0.15485	2.564e-07
							0.15432	2.5458e-07
							0.15378	2.5278e-07
							0.15324	2.5099e-07
							0.1527	2.492e-07
							0.15216	2.4743e-07
							0.15162	2.4566e-07
							0.15109	2.4391e-07
							0.15055	2.4217e-07
							0.15001	2.4044e-07
							0.14947	2.3873e-07
							0.14893	2.3702e-07
							0.1484	2.3533e-07
							0.14786	2.3366e-07
							0.14732	2.32e-07
							0.14678	2.3035e-07
							0.14624	2.2872e-07
							0.1457	2.271e-07
							0.14517	2.2551e-07
							0.14463	2.2393e-07
							0.14409	2.2237e-07
							0.14355	2.2083e-07
							0.14301	2.1931e-07
							0.14247	2.1782e-07
							0.14194	2.1634e-07
							0.1414	2.1488e-07
							0.14086	2.1346e-07
							0.14032	2.1206e-07
							0.13978	2.1069e-07
							0.13924	2.0936e-07
							0.13871	2.0805e-07
							0.13817	2.0678e-07
							0.13763	2.0554e-07
							0.13709	2.0435e-07
							0.13655	2.0318e-07
							0.13602	2.0207e-07
							0.13548	2.0101e-07
							0.13494	2e-07
							0.1344	1.9905e-07
							0.13386	1.9816e-07
							0.13332	1.9735e-07
							0.13279	1.9661e-07
							0.13225	1.9596e-07
							0.13171	1.9541e-07
							0.13117	1.9497e-07
							0.13063	1.9466e-07
							0.13009	1.9451e-07
							0.12956	1.9455e-07
							0.12902	1.9491e-07
							0.12848	2.4022e-07
							0.12794	3.5723e-07
							0.1274	3.5426e-07
							0.12686	3.5202e-07
							0.12633	3.4978e-07
							0.12579	3.4754e-07
							0.12525	3.4643e-07
							0.12471	3.4419e-07
							0.12417	3.4196e-07
							0.12363	3.3972e-07
							0.1231	3.3749e-07
							0.12256	3.3525e-07
							0.12202	3.3302e-07
							0.12148	3.3079e-07
							0.12094	3.2855e-07
							0.12041	3.2632e-07
							0.11987	3.2409e-07
							0.11933	3.2186e-07
							0.11879	3.1964e-07
							0.11825	3.1741e-07
							0.11771	3.1519e-07
							0.11718	3.1296e-07
							0.11664	3.1074e-07
							0.1161	3.0852e-07
							0.11556	3.063e-07
							0.11502	3.0409e-07
							0.11448	3.0187e-07
							0.11395	2.9966e-07
							0.11341	2.9745e-07
							0.11287	2.9524e-07
							0.11233	2.9304e-07
							0.11179	2.9084e-07
							0.11125	2.8864e-07
							0.11072	2.8644e-07
							0.11018	2.8425e-07
							0.10964	2.8206e-07
							0.1091	2.7987e-07
							0.10856	2.7769e-07
							0.10803	2.7551e-07
							0.10749	2.7333e-07
							0.10695	2.7116e-07
							0.10641	2.69e-07
							0.10587	2.6684e-07
							0.10533	2.6468e-07
							0.1048	2.6253e-07
							0.10426	2.6039e-07
							0.10372	2.5825e-07
							0.10318	2.5611e-07
							0.10264	2.5399e-07
							0.1021	2.5187e-07
							0.10157	2.4976e-07
							0.10103	2.4765e-07
							0.10049	2.4555e-07
							0.099951	2.4347e-07
							0.099413	2.4139e-07
							0.098874	2.3932e-07
							0.098336	2.3727e-07
							0.097798	2.3522e-07
							0.09726	2.3318e-07
							0.096721	2.3116e-07
							0.096183	2.2915e-07
							0.095645	2.2716e-07
							0.095107	2.2518e-07
							0.094568	2.2322e-07
							0.09403	2.2128e-07
							0.093492	2.1935e-07
							0.092954	2.1745e-07
							0.092415	2.1557e-07
							0.091877	2.1372e-07
							0.091339	2.119e-07
							0.0908	2.1012e-07
							0.090262	2.0836e-07
							0.089724	2.0665e-07
							0.089186	2.0498e-07
							0.088647	2.0336e-07
							0.088109	2.018e-07
							0.087571	2.0032e-07
							0.087033	1.9892e-07
							0.086494	1.9762e-07
							0.085956	1.9646e-07
							0.085418	1.9548e-07
							0.08488	1.9476e-07
							0.084341	1.9439e-07
							0.083803	1.948e-07
							0.083265	1.9716e-07
							0.082726	2.7175e-07
							0.082188	3.9683e-07
							0.08165	3.9422e-07
							0.081112	3.918e-07
							0.080573	3.8907e-07
							0.080035	3.8818e-07
							0.079497	3.8575e-07
							0.078959	3.8333e-07
							0.07842	3.809e-07
							0.077882	3.7847e-07
							0.077344	3.7604e-07
							0.076805	3.736e-07
							0.076267	3.7116e-07
							0.075729	3.6871e-07
							0.075191	3.6627e-07
							0.074652	3.6382e-07
							0.074114	3.6136e-07
							0.073576	3.5891e-07
							0.073038	3.5645e-07
							0.072499	3.5398e-07
							0.071961	3.5152e-07
							0.071423	3.4905e-07
							0.070885	3.4657e-07
							0.070346	3.441e-07
							0.069808	3.4162e-07
							0.06927	3.3914e-07
							0.068731	3.3666e-07
							0.068193	3.3417e-07
							0.067655	3.3168e-07
							0.067117	3.2919e-07
							0.066578	3.2669e-07
							0.06604	3.2419e-07
							0.065502	3.2169e-07
							0.064964	3.1919e-07
							0.064425	3.1668e-07
							0.063887	3.1417e-07
							0.063349	3.1165e-07
							0.06281	3.0914e-07
							0.062272	3.0662e-07
							0.061734	3.041e-07
							0.061196	3.0157e-07
							0.060657	2.9905e-07
							0.060119	2.9651e-07
							0.059581	2.9398e-07
							0.059043	2.9145e-07
							0.058504	2.8891e-07
							0.057966	2.8637e-07
							0.057428	2.8382e-07
							0.05689	2.8128e-07
							0.056351	2.7873e-07
							0.055813	2.7617e-07
							0.055275	2.7362e-07
							0.054736	2.7106e-07
							0.054198	2.685e-07
							0.05366	2.6594e-07
							0.053122	2.6337e-07
							0.052583	2.608e-07
							0.052045	2.5823e-07
							0.051507	2.5566e-07
							0.050969	2.5308e-07
							0.05043	2.505e-07
							0.049892	2.4792e-07
							0.049354	2.4534e-07
							0.048815	2.4275e-07
							0.048277	2.4016e-07
							0.047739	2.3757e-07
							0.047201	2.3498e-07
							0.046662	2.3238e-07
							0.046124	2.2978e-07
							0.045586	2.2718e-07
							0.045048	2.2458e-07
							0.044509	2.2197e-07
							0.043971	2.1936e-07
							0.043433	2.1675e-07
							0.042895	2.1414e-07
							0.042356	2.1152e-07
							0.041818	2.089e-07
							0.04128	2.0628e-07
							0.040741	2.0365e-07
							0.040203	2.0103e-07
							0.039665	1.984e-07
							0.039127	1.9577e-07
							0.038588	1.9314e-07
							0.03805	1.905e-07
							0.037512	1.8786e-07
							0.036974	1.8522e-07
							0.036435	1.8258e-07
							0.035897	1.7993e-07
							0.035359	1.7729e-07
							0.03482	1.7464e-07
							0.034282	1.7198e-07
							0.033744	1.6933e-07
							0.033206	1.6667e-07
							0.032667	1.6401e-07
							0.032129	1.6135e-07
							0.031591	1.5869e-07
							0.031053	1.5602e-07
							0.030514	1.5336e-07
							0.029976	1.5068e-07
							0.029438	1.4801e-07
							0.0289	1.4534e-07
							0.028361	1.4266e-07
							0.027823	1.3998e-07
							0.027285	1.373e-07
							0.026746	1.3462e-07
							0.026208	1.3193e-07
							0.02567	1.2924e-07
							0.025132	1.2655e-07
							0.024593	1.2386e-07
							0.024055	1.2116e-07
							0.023517	1.1847e-07
							0.022979	1.1577e-07
							0.02244	1.1307e-07
							0.021902	1.1036e-07
							0.021364	1.0766e-07
							0.020825	1.0495e-07
							0.020287	1.0224e-07
							0.019749	9.9531e-08
							0.019211	9.6817e-08
							0.018672	9.4101e-08
							0.018134	9.1384e-08
							0.017596	8.8664e-08
							0.017058	8.5942e-08
							0.016519	8.3218e-08
							0.015981	8.0492e-08
							0.015443	7.7764e-08
							0.014905	7.5034e-08
							0.014366	7.2302e-08
							0.013828	6.9568e-08
							0.01329	6.6831e-08
							0.012751	6.4093e-08
							0.012213	6.1353e-08
							0.011675	5.8612e-08
							0.011137	5.5868e-08
							0.010598	5.3121e-08
							0.01006	5.0373e-08
							0.0095218	4.7623e-08
							0.0089836	4.4871e-08
							0.0084453	4.2117e-08
							0.007907	3.9361e-08
							0.0073687	3.6603e-08
							0.0068305	3.3844e-08
							0.0062922	3.1082e-08
							0.0057539	2.8319e-08
							0.0052157	2.5553e-08
							0.0046774	2.2786e-08
							0.0041391	2.0016e-08
							0.0036009	1.7245e-08
							0.0030626	1.4472e-08
							0.0025243	1.1697e-08
							0.0019861	8.9201e-09
							0.0014478	6.1417e-09
[truncated: 1 more rows]

## Sheet: Figure 4b
Figure 4b		Pressure (mBar)	Time(s)
		-1.2061	0
		-1.1878	0.0951
		-1.19	0.1899
		-1.1852	0.2846
		-1.1771	0.3795
		-1.2401	0.4745
		-1.1894	0.5693
		-1.1922	0.6641
		-1.1805	0.759
		-1.1819	0.854
		-1.1778	0.9487
		-1.173	1.0436
		-1.1692	1.1386
		-1.1921	1.2333
		-1.1969	1.3283
		-1.1588	1.4232
		-1.156	1.518
		-1.1724	1.6129
		-1.1743	1.7078
		-1.1785	1.8027
		-1.1758	1.8976
		-1.1865	1.9924
		-1.2052	2.0872
		-1.1937	2.182
		-1.1543	2.2769
		-1.1498	2.3719
		-1.1463	2.4667
		-1.199	2.5616
		-1.2189	2.6564
		-1.2378	2.7514
		-1.209	2.8462
		-1.2217	2.9411
		-1.1923	3.0359
		-1.2071	3.1308
		-1.2106	3.2257
		-1.1833	3.3206
		-1.1559	3.4155
		-1.1624	3.5102
		-1.1788	3.6053
		-1.169	3.7001
		-1.1604	3.7949
		-1.1844	3.8898
		-1.1841	3.9846
		-1.1623	4.0795
		-1.1389	4.1744
		-1.1404	4.2693
		-1.1481	4.3641
		-1.1184	4.4591
		-1.1387	4.5539
		-1.1512	4.6488
		-1.1577	4.7435
		-1.1212	4.8384
		-1.096	4.9333
		-1.1112	5.0281
		-1.1144	5.1231
		-1.094	5.218
		-1.0645	5.3128
		-1.0938	5.4076
		-1.0831	5.5026
		-1.0697	5.5976
		-1.072	5.6922
		-1.0754	5.7872
		-1.0536	5.882
		-1.0652	5.9768
		-1.05	6.0718
		-1.0278	6.1665
		-1.07	6.2614
		-1.0479	6.3563
		-1.0444	6.4513
		-1.0489	6.5461
		-1.0532	6.641
		-1.0562	6.7358
		-1.0444	6.8307
		-1.0318	6.9257
		-1.0185	7.0204
		-1.0433	7.1154
		-1.0399	7.2101
		-1.0326	7.305
		-1.0192	7.3999
		-1.0344	7.4948
		-1.0496	7.5897
		-0.9961	7.6845
		-0.9875	7.7793
		-1.0334	7.8744
		-1.0206	7.9692
		-1.0233	8.064
		-1.0019	8.1589
		-0.9822	8.2538
		-0.9817	8.3487
		-1.0058	8.4434
		-1.0101	8.5382
		-1.0097	8.6332
		-1.0171	8.728
		-1.0531	8.823
		-1.0054	8.9177
		-1.017	9.0126
		-1.0174	9.1076
		-0.9748	9.2024
		-1.0014	9.2972
		-1.009	9.3923
		-0.999	9.487
		-1.0129	9.5818
		-1.0378	9.6767
		-1.0151	9.7716
		-0.9988	9.8665
		-1.0334	9.9613
		-1.038	10.0563
		-1.0204	10.1512
		-1.0292	10.2461
		-1.0223	10.3407
		-1.0011	10.4358
		-0.9977	10.5306
		-0.997	10.6254
		-1.0021	10.7203
		-1.0128	10.8153
		-1.0068	10.91
		-0.9752	11.0049
		-0.9497	11.0998
		-1.0162	11.1947
		-1.004	11.2896
		-0.9766	11.3844
		-0.9888	11.4793
		-0.9927	11.5741
		-0.9857	11.6691
		-0.9758	11.7639
		-0.9687	11.8587
		-0.9659	11.9537
		-0.9585	12.0485
		-0.9638	12.1434
		-0.941	12.2384
		-0.9427	12.3332
		-0.9332	12.428
		-0.8863	12.5229
		-0.8935	12.6178
		-0.9384	12.7127
		-0.9905	12.8076
		-1.013	12.9025
		-1.003	12.9973
		-1.013	13.0921
		-0.9835	13.1872
		-0.9779	13.2819
		-0.9694	13.377
		-0.9565	13.4718
		-0.943	13.5666
		-0.9518	13.6615
		-0.977	13.7562
		-0.9224	13.8512
		-0.9077	13.9461
		-0.8818	14.041
		-0.8694	14.1358
		-0.8666	14.2308
		-0.8817	14.3257
		-0.8646	14.4205
		-0.8887	14.5155
		-0.8924	14.6103
		-0.8894	14.7051
		-0.8628	14.7999
		-0.8466	14.8949
		-0.8581	14.9897
		-0.8406	15.0846
		-0.8239	15.1795
		-0.8531	15.2744
		-0.8132	15.3693
		-0.7958	15.4642
		-0.7822	15.5591
		-0.7739	15.6539
		-0.7646	15.7488
		-0.7683	15.8438
		-0.7466	15.9385
		-0.7365	16.0333
		-0.7611	16.1284
		-0.7301	16.2232
		-0.7131	16.3182
		-0.719	16.4129
		-0.7173	16.5079
		-0.7161	16.6026
		-0.7169	16.6976
		-0.7139	16.7926
		-0.6926	16.8874
		-0.6993	16.9823
		-0.6998	17.077
		-0.6928	17.1721
		-0.6981	17.2669
		-0.7223	17.3618
		-0.6706	17.4567
		-0.6809	17.5515
		-0.6168	17.6464
		-0.6268	17.7413
		-0.6076	17.8361
		-0.5987	17.931
		-0.6121	18.0259
		-0.6133	18.1207
		-0.5955	18.2156
		-0.6192	18.3105
		-0.5824	18.4054
		-0.5443	18.5003
		-0.511	18.595
		-0.5218	18.69
		-0.5114	18.7851
		-0.5129	18.8799
		-0.5375	18.9747
		-0.5275	19.0696
		-0.5044	19.1645
		-0.4624	19.2593
		-0.4776	19.3541
		-0.4671	19.449
		-0.4671	19.5439
		-0.4397	19.6388
		-0.422	19.7338
		-0.421	19.8284
		-0.4381	19.9234
		-0.4295	20.0183
		-0.3998	20.1132
		-0.3846	20.2081
		-0.4073	20.3029
		-0.4021	20.3978
		-0.3845	20.4928
		-0.3762	20.5876
		-0.3751	20.6825
		-0.3896	20.7773
		-0.3501	20.8722
		-0.3045	20.967
		-0.2884	21.0619
		-0.2701	21.1568
		-0.2917	21.2516
		-0.2905	21.3465
		-0.2794	21.4414
		-0.2643	21.5363
		-0.276	21.6311
		-0.2699	21.726
		-0.2527	21.8209
		-0.2546	21.9158
		-0.2299	22.0107
		-0.1887	22.1056
		-0.1783	22.2004
		-0.1742	22.2953
		-0.2129	22.39
		-0.195	22.485
		-0.1773	22.5798
		-0.1733	22.6747
		-0.1289	22.7697
		-0.1395	22.8645
		-0.143	22.9594
		-0.0953	23.0542
		-0.0716	23.149
		-0.0742	23.244
		-0.0771	23.3389
		-0.0785	23.4338
		-0.0476	23.5286
		-0.0402	23.6236
		-0.0378	23.7183
		-0.0322	23.8132
		-0.0122	23.9081
		-0.0372	24.003
		0.0083	24.0977
		0.0309	24.1926
		0.0582	24.2876
		0.0712	24.3824
		0.0605	24.4772
		0.0828	24.5723
		0.1066	24.667
		0.0938	24.7619
		0.0962	24.8568
		0.1061	24.9516
		0.1081	25.0465
		0.125	25.1415
		0.1328	25.2363
		0.0396	25.3312
		0.0345	25.426
		0.0329	25.5208
		0.0313	25.6158
		0.0193	25.7107
		-0.0033	25.8055
		0.0014	25.9004
		0.023	25.9953
		0.0417	26.0902
		0.0071	26.185
		-0.0191	26.2799
		-0.0356	26.3747
		-0.0564	26.4698
		-0.0092	26.5646
		0.01	26.6595
		0.0113	26.7543
		0.0007	26.8491
		-0.0057	26.9442
		0.054	27.0389
		0.0471	27.1339
		0.0363	27.2287
		0.0098	27.3236
		0.0699	27.4185
		0.0736	27.5132
		0.0912	27.6083
		0.106	27.7031
		0.0883	27.7979
		0.081	27.8928
		0.0944	27.9876
		0.1053	28.0825
		0.119	28.1774
		0.1209	28.2722
		0.1285	28.367
		0.1064	28.4619
		0.1135	28.5568
		0.1212	28.6516
		0.1318	28.7465
		0.1703	28.8414
		0.1475	28.9363
		0.1543	29.0311
		0.1659	29.126
		0.1714	29.2207
		0.18	29.3157
		0.2058	29.4104
		0.1794	29.5052
		0.1852	29.6002
		0.1968	29.695
		0.2179	29.79
		0.262	29.8847
		0.2906	29.9796
		0.2679	30.0746
		0.2571	30.1694
		0.2606	30.2641
		0.291	30.3592
		0.3014	30.4538
		0.2991	30.5487
		0.3153	30.6436
		0.3132	30.7384
		0.2968	30.8334
		0.2945	30.9282
		0.3078	31.0229
		0.3204	31.1177
		0.3286	31.2127
		0.317	31.3075
		0.3096	31.4024
		0.3097	31.4972
		0.3412	31.5922
		0.3307	31.6871
		0.3298	31.7818
		0.3415	31.8766
		0.3512	31.9716
		0.3436	32.0666
		0.3668	32.1614
		0.3984	32.2563
		0.4021	32.351
		0.3886	32.446
		0.3891	32.5408
		0.4052	32.6358
		0.4449	32.7306
		0.4498	32.8254
		0.4526	32.9203
		0.4374	33.0153
		0.4375	33.1101
		0.4647	33.205
		0.4735	33.2997
		0.4882	33.3947
		0.4923	33.4895
		0.5108	33.5844
		0.5232	33.6792
		0.5379	33.7742
		0.5348	33.869
		0.5655	33.9638
		0.5447	34.0588
		0.5551	34.1537
		0.5683	34.2485
		0.5463	34.3434
		0.5875	34.4383
		0.6254	34.533
		0.6199	34.628
		0.6009	34.7229
		0.6287	34.8176
		0.6613	34.9126
		0.655	35.0075
		0.6811	35.1024
		0.6644	35.1973
		0.6565	35.2921
		0.6765	35.387
		0.7047	35.4818
		0.7445	35.5767
		0.7622	35.6715
		0.7325	35.7664
		0.7291	35.8614
		0.7465	35.9562
		0.7576	36.0512
		0.7011	36.1459
		0.7077	36.2408
		0.6973	36.3357
		0.7023	36.4307
		0.7101	36.5255
		0.6953	36.6205
		0.7094	36.7152
		0.7288	36.8101
		0.748	36.9049
		0.7026	36.9999
		0.7158	37.0946
		0.7256	37.1896
		0.7294	37.2845
		0.7507	37.3793
		0.7363	37.4744
		0.7764	37.5692
		0.7872	37.6639
		0.7867	37.7588
		0.7789	37.8537
		0.8157	37.9486
		0.8485	38.0434
		0.8468	38.1383
		0.8472	38.2333
		0.8985	38.328
		0.9423	38.4231
		0.9041	38.5178
		0.9091	38.6127
		0.9583	38.7077
		0.9574	38.8024
		0.9748	38.8973
		0.9687	38.9921
		0.9794	39.087
		1.0319	39.182
		1.0498	39.2768
		1.0506	39.3717
		1.0662	39.4666
		1.0622	39.5614
		1.0511	39.6565
		1.0789	39.7512
		1.1047	39.8461
		1.078	39.941
		1.0597	40.0359
		1.0603	40.1307
		1.0736	40.2255
		1.1272	40.3204
		1.1198	40.4152
		1.126	40.5102
		1.1367	40.605
		1.1318	40.6999
		1.148	40.7949
		1.1572	40.8898
		1.1535	40.9845
		1.1426	41.0795
		1.1514	41.1744
		1.175	41.2692
		1.2022	41.3641
		1.2067	41.4613
		1.2028	41.5538
		1.2284	41.6487
		1.2509	41.7436
		1.2849	41.8385
		1.361	41.9332
		1.3633	42.0281
		1.4015	42.1231
		1.4147	42.218
		1.4023	42.313
		1.415	42.4077
		1.4053	42.5025
		1.4375	42.5974
		1.4594	42.6922
		1.4798	42.7871
		1.4877	42.882
		1.4973	42.9769
		1.5068	43.0718
		1.5328	43.1666
		1.5629	43.2614
		1.5346	43.3563
		1.5208	43.4512
		1.5112	43.5461
		1.4622	43.6409
		1.4209	43.7359
		1.3994	43.8306
		1.4074	43.9256
		1.4107	44.0204
		1.4052	44.1152
		1.3987	44.2103
		1.4109	44.305
		1.3756	44.3999
		1.4511	44.4948
		1.4284	44.5896
		1.4309	44.6845
		1.4579	44.7794
		1.4544	44.8744
		1.4504	44.9692
		1.4408	45.0641
		1.5014	45.1588
		1.49	45.2538
		1.5762	45.3486
		1.5859	45.4434
		1.577	45.5384
		1.575	45.6332
		1.5884	45.7281
		1.5865	45.8231
		1.5761	45.9179
		1.5994	46.0129
		1.626	46.1077
		1.6354	46.2025
		1.6299	46.2973
		1.6393	46.3922
		1.6646	46.4872
		1.6491	46.582
		1.6845	46.6768
		1.7253	46.7716
		1.7416	46.8666
		1.7278	46.9615
		1.7459	47.0564
		1.7708	47.1512
		1.7659	47.2462
		1.7712	47.3409
		1.8109	47.4358
		1.8174	47.5308
		1.8155	47.6257
		1.8196	47.7204
		1.8105	47.8154
		1.8051	47.9103
		1.8198	48.0052
		1.8473	48.1
		1.8616	48.195
		1.8908	48.2898
		1.8733	48.3846
		1.8762	48.4796
		1.904	48.5745
		1.9202	48.6693
		1.9079	48.7642
		1.9181	48.8591
		1.919	48.954
		1.9403	49.0487
		1.9166	49.1437
		1.9247	49.2386
		1.9578	49.3334
		1.9645	49.4283
		1.9569	49.5231
		1.9664	49.6181
		1.9961	49.7129
		1.9717	49.8077
		1.9662	49.9027
		1.975	49.9976
		1.9592	50.0924
		1.9663	50.1873
		1.9526	50.2822
		1.9453	50.3772
		1.9567	50.4719
		1.9785	50.5668
		1.9948	50.6616
		1.9634	50.7566
		1.9531	50.8514
		1.9671	50.9463
		1.9849	51.0413
		1.982	51.1362
		2.0185	51.2309
		2.0387	51.3257
		2.068	51.4207
		2.08	51.5155
		2.0928	51.6104
		2.1093	51.7053
		2.1433	51.8003
		2.1504	51.8952
		2.1742	51.9899
		2.2038	52.0848
		2.2255	52.1797
		2.229	52.2745
		2.2513	52.3694
		2.2727	52.4642
		2.2714	52.5591
		2.2975	52.654
		2.3134	52.749
		2.3348	52.8439
		2.3511	52.9388
		2.3511	53.0335
		2.3693	53.1283
		2.3619	53.2233
		2.4318	53.3182
		2.4305	53.413
		2.4437	53.508
		2.4613	53.6029
		2.4541	53.6976
		2.4962	53.7925
		2.5455	53.8875
		2.5647	53.9822
		2.596	54.0771
		2.6371	54.1721
		2.6183	54.2668
		2.6569	54.3616
		2.6919	54.4566
		2.701	54.5515
		2.7017	54.6463
		2.7205	54.7413
		2.7308	54.8362
		2.7621	54.9311
		2.7709	55.026
		2.804	55.1208
		2.8018	55.2156
		2.7883	55.3106
		2.7815	55.4054
		2.7511	55.5004
		2.7457	55.5952
		2.7498	55.6902
		2.7484	55.7849
		2.7025	55.8798
		2.7471	55.9747
		2.776	56.0696
		2.7761	56.1646
		2.7524	56.2594
		2.755	56.3542
		2.76	56.449
		2.7892	56.5439
		2.78	56.6388
		2.7702	56.7337
		2.7677	56.8285
		2.7861	56.9235
		2.7899	57.0184
		2.8017	57.1131
		2.8287	57.208
		2.8129	57.3029
		2.8505	57.3979
		2.8391	57.4926
		2.8463	57.5876
		2.8871	57.6824
		2.8955	57.7772
		2.8707	57.8722
		2.8767	57.9671
		2.8992	58.0619
		2.893	58.1568
		2.8952	58.2516
		2.8937	58.3466
		2.9047	58.4415
		2.897	58.5363
		2.8989	58.6311
		2.9222	58.7261
		2.91	58.821
		2.9769	58.9158
		2.9922	59.0106
		3.0019	59.1055
		2.9966	59.2005
		3.0715	59.2954
		3.1078	59.3901
		3.1099	59.485
		3.1138	59.5798
		3.1318	59.6747
		3.2032	59.7696
		3.2252	59.8645
		3.2237	59.9594
		3.222	60.0542
		3.1962	60.1491
		3.189	60.2441
		3.1911	60.339
		3.1625	60.4338
		3.1381	60.5286
		3.1741	60.6235
		3.2037	60.7184
		3.1764	60.8133
		3.1692	60.9082
		3.1706	61.0031
		3.1975	61.098
		3.1966	61.1928
		3.1955	61.2877
		3.1904	61.3825
		3.2323	61.4774
		3.2645	61.5723
		3.2777	61.6672
		3.2726	61.762
		3.2963	61.8571
		3.3336	61.9519
		3.3384	62.0467
		3.3414	62.1416
		3.365	62.2364
		3.3849	62.3312
		3.3902	62.4261
		3.413	62.521
		3.4191	62.6158
		3.4398	62.7108
		3.4735	62.8058
		3.4813	62.9006
		3.5226	62.9955
		3.5286	63.0903
		3.5386	63.1853
		3.5556	63.2801
		3.5863	63.3749
		3.6144	63.4698
		3.5923	63.5647
		3.6072	63.6595
		3.6281	63.7543
		3.6508	63.8494
		3.666	63.9441
		3.6963	64.039
		3.7233	64.1338
		3.7451	64.2288
		3.7724	64.3238
		3.757	64.4186
		3.7452	64.5134
		3.7602	64.6084
		3.7651	64.7033
		3.7502	64.798
		3.7215	64.8928
		3.7118	64.9878
		3.7219	65.0826
		3.7023	65.1776
		3.7327	65.2724
		3.7244	65.3672
		3.6938	65.4623
		3.738	65.557
		3.7522	65.6519
		3.7602	65.7468
		3.7668	65.8416
		3.7923	65.9365
		3.854	66.0314
		3.8275	66.1263
		3.8203	66.2212
		3.827	66.316
		3.8289	66.4109
		3.8428	66.5059
		3.8697	66.6007
		3.8949	66.6955
		3.9207	66.7904
		3.9299	66.8852
		3.9183	66.9801
		3.9265	67.075
		3.9492	67.1699
		3.9256	67.2648
		3.9434	67.3597
		3.9687	67.4546
		4.0004	67.5495
		4.0216	67.6443
		4.0391	67.7392
		4.0459	67.8341
		4.0702	67.9289
		4.1006	68.0238
		4.0776	68.1188
		4.0897	68.2136
		4.1061	68.3086
		4.1218	68.4033
		4.1124	68.4982
		4.1284	68.5932
		4.1289	68.6881
		4.0951	68.7828
		4.0825	68.8777
		4.1003	68.9725
		4.0968	69.0674
		4.0779	69.1624
		4.0778	69.2573
		4.0948	69.3522
		4.0705	69.4469
		4.0606	69.5418
		4.0898	69.6367
		4.1076	69.7316
		4.118	69.8265
		4.1361	69.9214
		4.1851	70.0164
		4.2189	70.1112
		4.2064	70.206
		4.1797	70.3009
		4.1883	70.3957
		4.2363	70.4907
		4.2689	70.5854
		4.2789	70.6804
		4.2893	70.7752
		4.3101	70.8701
		4.319	70.965
		4.3288	71.06
		4.3768	71.1548
		4.424	71.2498
		4.401	71.3445
		4.4639	71.4394
		4.4827	71.5343
		4.4992	71.6293
		4.4769	71.724
		4.5297	71.8189
		4.5353	71.9137
		4.5515	72.0085
		4.5998	72.1036
		4.5817	72.1984
		4.6178	72.2933
		4.6626	72.3882
		4.6654	72.483
		4.6347	72.5778
		4.5907	72.6727
		4.5742	72.7676
		4.5825	72.8625
		4.5929	72.9574
		4.5912	73.0522
		4.5775	73.1472
		4.5856	73.242
		4.6243	73.3368
		4.6409	73.4317
		4.6327	73.5266
		4.6631	73.6216
		4.6657	73.7165
		4.7381	73.8113
		4.7363	73.9062
		4.7275	74.001
		4.7795	74.0959
		4.7942	74.1908
		4.7684	74.2856
		4.8128	74.3806
		4.8333	74.4754
		4.8574	74.5702
		4.8564	74.6651
		4.8465	74.7601
		4.9247	74.8549
		4.9231	74.9497
		4.9587	75.0446
		4.9546	75.1395
		4.9491	75.2344
		4.9517	75.3292
		4.9865	75.4243
		5.0122	75.6187
		5.0347	75.7088
		5.0469	75.8037
		5.094	75.8986
		5.1043	75.9934
		5.077	76.0882
		5.0647	76.1832
		5.0549	76.278
		5.0362	76.3728
		5.0309	76.4678
		5.0381	76.5626
		5.0453	76.6577
		5.0421	76.7524
		5.016	76.8473
		5.0396	76.9422
		5.0204	77.037
		5.0777	77.1318
		5.1173	77.2268
		5.1333	77.3216
		5.1314	77.4165
		5.1304	77.5115
		5.1389	77.6062
		5.1524	77.7012
		5.1931	77.796
		5.1868	77.8909
		5.1898	77.9858
		5.1867	78.0806
		5.2166	78.1755
		5.2495	78.2705
		5.2374	78.3652
		5.273	78.4602
		5.2741	78.555
		5.259	78.6499
		5.2894	78.7448
		5.314	78.8396
		5.3592	78.9346
		5.4105	79.0293
		5.4421	79.1243
		5.4837	79.2191
		5.4799	79.314
		5.467	79.4089
		5.4537	79.5037
		5.4775	79.5986
		5.4488	79.6936
		5.436	79.7884
		5.4422	79.8833
		5.4522	79.9782
		5.4647	80.0731
		5.4372	80.1679
		5.4359	80.2629
		5.4548	80.3576
		5.4788	80.4525
		5.5042	80.5474
		5.5402	80.6423
		5.5565	80.7373
		5.5839	80.8321
		5.6172	80.927
		5.6115	81.0218
		5.6797	81.1168
		5.7142	81.2116
		5.7519	81.3065
		5.8027	81.4013
		5.842	81.4961
		5.8508	81.5911
		5.8634	81.6859
		5.8847	81.7808
		5.9257	81.8758
		5.9504	81.9705
		5.9795	82.0656
		6.0023	82.1603
		6.0079	82.2552
		6.0437	82.3501
		6.0968	82.4449
		6.117	82.5398
		6.1158	82.6347
		6.0987	82.7296
		6.0786	82.8245
		6.09	82.9193
		6.0714	83.0141
		6.0815	83.1091
		6.0759	83.204
		6.0734	83.2989
		6.0858	83.3937
		6.0349	83.4887
		6.06	83.5835
		6.082	83.6783
		6.0838	83.7734
		6.0964	83.8681
		6.1035	83.963
		6.1287	84.0579
		6.1556	84.1528
		6.1737	84.2476
		6.1905	84.3424
		6.2409	84.4373
		6.2572	84.5322
		6.2531	84.627
		6.2802	84.722
		6.3147	84.8168
		6.3602	84.9118
		6.3357	85.0066
		6.3079	85.1015
		6.3266	85.1963
		6.3573	85.2913
		6.3819	85.386
		6.3682	85.4808
		6.3832	85.5758
		6.4067	85.6707
		6.4132	85.7657
		6.4707	85.8605
		6.4311	85.9553
		6.4245	86.0501
		6.3898	86.145
		6.3861	86.2399
		6.3778	86.3347
		6.3561	86.4296
		6.3902	86.5245
		6.4095	86.6194
		6.4134	86.7142
		6.4205	86.8091
		6.4259	86.9042
		6.4309	86.999
		6.4744	87.0939
		6.4671	87.1886
		6.4913	87.2835
		6.5297	87.3784
		6.5518	87.4733
		6.5382	87.5683
		6.5306	87.6631
		6.5466	87.758
		6.5581	87.853
		6.5898	87.9478
		6.6345	88.0426
		6.6551	88.1374
		6.6463	88.2324
		6.6634	88.3272
		6.6874	88.4221
		6.6834	88.5169
		6.713	88.6119
		6.7422	88.7067
		6.7573	88.8016
		6.7799	88.8964
		6.8213	88.9913
		6.7996	89.0862
		6.7659	89.1811
		6.7006	89.2759
		6.6876	89.3709
		6.6945	89.4657
		6.7098	89.5606
		6.741	89.6556
		6.7438	89.7504
		6.712	89.8454
		6.736	89.9402
		6.7752	90.0351
		6.806	90.1299
		6.8166	90.2247
		6.8308	90.3195
		6.8545	90.4145
		6.8725	90.5094
		6.8836	90.6043
		6.918	90.6992
		6.9279	90.7941
		6.992	90.8889
		7.0067	90.9837
		7.0267	91.0786
		7.0482	91.1736
		7.0862	91.2684
		7.1354	91.3633
		7.1556	91.4582
		7.1727	91.5531
		7.1913	91.648
		7.2181	91.7428
		7.2441	91.8378
		7.2431	91.9326
		7.2008	92.0275
		7.2471	92.1223
		7.2337	92.2172
		7.2001	92.3121
		7.1863	92.4071
		7.1712	92.5018
		7.1829	92.5967
		7.2114	92.6916
		7.194	92.7864
		7.2383	92.8813
		7.1972	92.9763
		7.2469	93.071
		7.2987	93.1661
		7.318	93.2608
		7.3454	93.3557
		7.3761	93.4505
		7.4097	93.5455
		7.4203	93.6404
		7.4438	93.7352
		7.4456	93.8301
		7.451	93.9249
		7.4815	94.0198
		7.5273	94.1147
		7.5482	94.2095
		7.5702	94.3044
		7.6011	94.3994
		7.6043	94.4942
		7.6235	94.589
		7.6799	94.6839
		7.7034	94.7787
		7.7018	94.8737
		7.6666	94.9687
		7.611	95.0635
		7.6151	95.1584
		7.6269	95.2533
		7.6274	95.348
		7.6539	95.443
		7.6426	95.5379
		7.6562	95.6327
		7.6488	95.7275
		7.6684	95.8225
		7.6964	95.9173
		7.7276	96.0123
		7.7613	96.1071
		7.7357	96.202
		7.7391	96.2968
		7.775	96.3917
		7.7754	96.4865
		7.7999	96.5815
		7.7929	96.6764
		7.8285	96.7712
		7.8525	96.8661
		7.8503	96.9609
		7.8774	97.0558
		7.8981	97.1506
		7.9192	97.2456
		7.9445	97.3405
		7.9568	97.4353
		8.0073	97.5303
		8.046	97.6249
		7.9888	97.7199
		8.0011	97.8148
		7.9793	97.9098
		7.9751	98.0047
		7.9808	98.0995
		7.9656	98.1943
		8.0066	98.2894
		8.023	98.384
		7.9903	98.4789
		8.0182	98.5738
		8.0514	98.6686
		8.0457	98.7635
		8.0423	98.8584
		8.0541	98.9533
		8.0839	99.0482
		8.1064	99.1431
		8.1583	99.238
		8.1932	99.3327
		8.2281	99.4277
		8.2519	99.5225
		8.2786	99.6175
		8.2876	99.7122
		8.3198	99.8072
		8.3508	99.902
		8.3759	99.9968
		8.4235	100.092
		8.4294	100.187
		8.435	100.281
		8.4709	100.376
		8.4966	100.471
		8.4497	100.566
		8.4761	100.661
		8.4685	100.756
		8.4142	100.851
		8.4203	100.945
		8.4224	101.04
		8.4336	101.135
		8.4483	101.23
		8.4729	101.325
		8.4931	101.42
		8.4768	101.515
		8.5279	101.61
		8.5995	101.705
		8.6176	101.799
		8.6577	101.894
		8.6729	101.989
		8.7085	102.084
		8.7532	102.179
		8.796	102.274
		8.8219	102.369
		8.8344	102.464
		8.8366	102.558
		8.8806	102.653
		8.9191	102.748
		8.9354	102.843
		8.9737	102.938
		9.0175	103.033
		9.0332	103.128
		9.0157	103.223
		8.9842	103.317
		8.9314	103.412
		8.9261	103.507
		8.9242	103.602
		8.9409	103.697
		8.9514	103.792
		8.9377	103.887
		8.9739	103.982
		9.0177	104.076
		9.0558	104.171
		9.075	104.266
		9.0896	104.361
		9.1142	104.456
		9.1424	104.551
		9.155	104.646
		9.16	104.741
		9.2001	104.835
		9.236	104.93
		9.2532	105.025
		9.2748	105.12
		9.2615	105.215
		9.2784	105.31
		9.3349	105.405
		9.3339	105.5
		9.3548	105.594
		9.3861	105.689
		9.3986	105.784
		9.3565	105.879
		9.3317	105.974
		9.3307	106.069
		9.3296	106.164
		9.315	106.259
		9.3179	106.353
		9.328	106.448
		9.3212	106.543
		9.3477	106.638
		9.3617	106.733
		9.3777	106.828
		9.368	106.923
		9.3604	107.018
		9.3809	107.112
		9.4325	107.207
		9.4685	107.302
		9.4712	107.397
		9.4938	107.492
		9.5184	107.587
		9.5656	107.682
		9.6034	107.777
		9.6193	107.872
		9.6099	107.966
		9.657	108.061
		9.7096	108.156
		9.7625	108.251
		9.7562	108.346
		9.7165	108.441
		9.7012	108.535
		9.683	108.63
		9.67	108.725
		9.669	108.82
		9.6717	108.915
		9.6928	109.01
		9.7033	109.105
		9.7065	109.2
		9.7204	109.295
		9.7438	109.39
		9.7884	109.484
		9.7921	109.579
		9.881	109.674
		9.899	109.769
		9.9352	109.864
		9.9215	109.959
		10.0664	110.054
		10.1093	110.149
		10.1554	110.243
		10.173	110.338
		10.1985	110.433
		10.2257	110.528
		10.2641	110.623
		10.298	110.718
		10.3574	110.812
		10.3634	110.908
		10.3438	111.002
		10.3303	111.097
		10.3305	111.192
		10.304	111.287
		10.311	111.382
		10.3141	111.477
		10.3628	111.572
		10.3828	111.666
		10.382	111.761
		10.4132	111.856
		10.4532	111.951
		10.4813	112.046
		10.5089	112.141
		10.5098	112.236
		10.5499	112.33
		10.5925	112.425
		10.6224	112.52
		10.6362	112.615
		10.6384	112.71
		10.691	112.805
		10.7694	112.9
		10.8179	112.995
		10.84	113.09
		10.8604	113.184
		10.8951	113.279
		10.9412	113.374
		10.9367	113.469
		10.9099	113.564
		10.8814	113.659
		10.862	113.753
		10.8678	113.848
		10.8767	113.943
		10.8753	114.038
		10.8617	114.133
		10.8607	114.228
		10.9244	114.323
		10.9581	114.418
		10.9775	114.512
		10.9837	114.607
		11.0072	114.702
		11.0145	114.797
		11.0497	114.892
		11.1134	114.987
		11.1108	115.082
		11.1391	115.177
		11.1724	115.271
		11.2027	115.366
		11.238	115.461
		11.2151	115.556
		11.2843	115.651
		11.3338	115.746
		11.3793	115.841
		11.3391	115.935
		11.3456	116.03
		11.3165	116.125
		11.2889	116.22
		11.2861	116.315
		11.2795	116.41
		11.262	116.505
		11.3025	116.599
		11.3383	116.694
		11.332	116.789
		11.3227	116.884
		11.3519	116.979
		11.3682	117.074
		11.3632	117.169
		11.3668	117.264
		11.3788	117.358
		11.4165	117.453
		11.4359	117.548
		11.471	117.643
		11.5164	117.738
		11.5341	117.833
		11.5808	117.928
		11.6177	118.023
		11.6407	118.117
		11.6733	118.212
		11.7129	118.307
		11.732	118.402
		11.684	118.497
		11.6869	118.592
		11.6755	118.687
		11.6469	118.782
		11.6771	118.877
		11.6881	118.971
		11.6974	119.066
		11.7153	119.161
		11.7531	119.256
		11.7801	119.351
		11.7795	119.446
		11.8277	119.54
		11.8686	119.635
		11.9007	119.73
		11.9078	119.825
		11.9893	119.92
		11.9849	120.015
		12.0455	120.11
		12.0951	120.205
		12.1788	120.299
		12.2043	120.394
		12.2362	120.489
		12.2914	120.584
		12.2962	120.679
		12.2918	120.774
		12.3154	120.869
		12.3043	120.963
		12.2875	121.058
		12.2808	121.153
		12.3005	121.248
		12.3123	121.343
		12.3007	121.438
		12.3011	121.533
		12.3371	121.628
		12.3561	121.723
		12.3776	121.817
		12.4245	121.912
		12.4363	122.007
		12.4718	122.102
		12.5224	122.197
		12.5248	122.292
		12.6102	122.387
		12.6664	122.481
		12.665	122.576
		12.7141	122.671
		12.7647	122.766
		12.8018	122.861
		12.8385	122.956
		12.8388	123.051
		12.9344	123.145
		12.9651	123.24
		12.9384	123.335
		12.9138	123.43
		12.9157	123.525
		12.9018	123.62
		12.907	123.715
		12.9324	123.81
		12.93	123.904
		12.9574	123.999
		12.9821	124.094
		12.994	124.189
		13.0255	124.284
		13.0619	124.379
		13.1004	124.474
		13.1189	124.568
		13.1503	124.663
		13.1686	124.758
		13.1879	124.853
		13.3028	124.948
		13.3192	125.043
		13.3341	125.138
		13.349	125.233
		13.3741	125.328
		13.4177	125.422
		13.4158	125.517
		13.4296	125.612
		13.4307	125.707
		13.3288	125.802
		13.3573	125.897
		13.3843	125.991
		13.3748	126.086
		13.3879	126.181
		13.3783	126.276
		13.3479	126.371
		13.3685	126.466
		13.3954	126.561
		13.4353	126.656
		13.4706	126.75
		13.5178	126.845
		13.5488	126.94
		13.5899	127.035
		13.657	127.13
		13.6822	127.225
		13.6801	127.32
		13.7486	127.414
		13.7817	127.509
		13.8077	127.604
		13.8579	127.699
		13.9091	127.794
		13.9563	127.889
		13.986	127.984
		13.95	128.079
		13.934	128.173
		13.8942	128.268
		13.8951	128.363
		13.9025	128.458
		13.9005	128.553
		13.9375	128.648
		13.9507	128.743
		13.9499	128.838
		13.9714	128.932
		14.0081	129.027
		14.0303	129.122
		14.0369	129.217
		14.119	129.312
		14.1543	129.407
		14.2078	129.502
		14.2198	129.596
		14.231	129.691
		14.3335	129.786
		14.3602	129.881
		14.3992	129.976
		14.4616	130.071
		14.5228	130.166
		14.5576	130.261
		14.5505	130.355
		14.5095	130.45
		14.5081	130.545
		14.4818	130.64
		14.4525	130.735
		14.4625	130.83
		14.4697	130.925
		14.4886	131.02
		14.5143	131.114
		14.5489	131.209
		14.5741	131.304
		14.5735	131.399
		14.6133	131.494
		14.6658	131.589
		14.7285	131.684
		14.7609	131.778
		14.7734	131.873
		14.836	131.968
		14.8726	132.063
		14.9007	132.158
		14.9464	132.253
		14.9657	132.348
		15.0153	132.442
		15.0724	132.537
		15.1189	132.632
		15.1053	132.727
		15.0772	132.822
		15.0514	132.917
		15.0264	133.012
		15.0138	133.107
		15.0412	133.202
		15.0375	133.296
		15.0542	133.391
		15.0762	133.486
		15.1138	133.581
		15.1353	133.676
		15.1638	133.771
		15.1825	133.866
		15.2122	133.96
		15.323	134.055
		15.3545	134.15
		15.3969	134.245
		15.4058	134.34
		15.4285	134.435
		15.4505	134.53
		15.4977	134.625
		15.5178	134.72
		15.5421	134.815
		15.5724	134.909
		15.6019	135.004
		15.5922	135.099
		15.5611	135.194
		15.5564	135.289
		15.5638	135.384
		15.5432	135.479
		15.5361	135.573
		15.5552	135.668
		15.5692	135.763
		15.6013	135.858
		15.6451	135.953
		15.6857	136.048
		15.7162	136.143
		15.7279	136.238
		15.7622	136.332
		15.7972	136.427
		15.8335	136.522
		15.9525	136.617
		16.0213	136.712
		16.0841	136.807
		16.1229	136.902
		16.1635	136.997
		16.2412	137.091
		16.2804	137.186
		16.3269	137.281
		16.3346	137.376
		16.3272	137.471
		16.3328	137.566
		16.3196	137.661
		16.3209	137.756
		16.3315	137.851
		16.3565	137.945
		16.3673	138.04
		16.3849	138.135
		16.383	138.23
		16.4268	138.325
		16.4386	138.42
		16.5238	138.515
		16.5728	138.609
		16.5914	138.704
		16.6895	138.799
		16.7274	138.894
		16.8002	138.989
		16.8847	139.084
		16.9317	139.179
		16.9977	139.274
		17.0134	139.369
		17.0836	139.463
		17.1352	139.558
		17.1584	139.653
		17.1604	139.748
		17.1423	139.843
		17.0823	139.938
		17.151	140.033
		17.1554	140.127
		17.1763	140.222
		17.1863	140.317
		17.1891	140.412
		17.2125	140.507
		17.2266	140.602
		17.2817	140.697
		17.3149	140.791
		17.3509	140.886
		17.3905	140.981
		17.4101	141.076
		17.4297	141.171
		17.4894	141.266
		17.5451	141.361
		17.5503	141.456
		17.6389	141.551
		17.6767	141.645
		17.7192	141.74
		17.7601	141.835
		17.78	141.93
		17.7807	142.025
		17.7433	142.12
		17.7656	142.215
		17.7392	142.31
		17.7152	142.404
		17.7049	142.499
		17.7032	142.594
		17.7882	142.689
		17.8056	142.784
		17.8425	142.879
		17.8721	142.974
		17.8939	143.068
		17.9049	143.163
		18.0178	143.258
		18.0375	143.353
		18.0734	143.448
		18.0936	143.543
		18.2363	143.638
		18.2582	143.733
		18.2785	143.828
		18.3159	143.922
		18.3912	144.017
		18.4089	144.112
		18.4291	144.207
		18.4511	144.302
		18.4285	144.397
		18.43	144.492
		18.4218	144.586
		18.3682	144.681
		18.3516	144.776
		18.3297	144.871
		18.3472	144.966
		18.3371	145.061
		18.3393	145.156
		18.3617	145.251
		18.3929	145.345
		18.4403	145.44
		18.4632	145.535
		18.4706	145.63
		18.5093	145.725
		18.5695	145.82
		18.5842	145.915
		18.6406	146.01
		18.6864	146.105
		18.7426	146.199
		18.767	146.294
		18.8249	146.389
		18.8812	146.484
		18.9185	146.579
		18.8933	146.674
		18.8642	146.769
		18.8327	146.864
		18.8166	146.958
		18.8276	147.053
		18.8542	147.148
		18.8591	147.243
		18.8496	147.338
		18.8704	147.433
		18.9117	147.528
		18.9299	147.623
		18.9288	147.718
		19.0226	147.812
		19.0622	147.907
		19.1016	148.002
		19.1188	148.097
		19.2335	148.192
		19.2562	148.287
		19.3731	148.382
		19.4137	148.476
		19.4487	148.571
		19.4846	148.666
		19.545	148.761
		19.568	148.856
		19.6931	148.951
		19.6333	149.046
		19.6182	149.141
		19.6146	149.236
		19.6034	149.33
		19.5994	149.425
		19.6017	149.52
		19.6179	149.615
		19.6295	149.71
		19.6701	149.805
		19.6515	149.9
		19.7183	149.994
		19.7754	150.089
		19.8023	150.184
		19.8048	150.279
		19.8196	150.374
		19.9494	150.469
		19.9811	150.564
		20.0471	150.659
		20.0816	150.753
		20.1315	150.848
		20.1874	150.943
		20.2262	151.038
		20.258	151.133
		20.2901	151.228
		20.3155	151.323
		20.2987	151.418
		20.2246	151.512
		20.2851	151.607
		20.2783	151.702
		20.2724	151.797
		20.2545	151.892
		20.372	151.987
		20.3967	152.082
		20.4228	152.177
		20.4518	152.271
		20.4765	152.366
		20.5237	152.461
		20.5405	152.556
		20.57	152.651
		20.607	152.746
		20.6324	152.841
		20.6903	152.935
		20.7327	153.03
		20.765	153.125
		20.8383	153.22
		20.8817	153.315
		20.9289	153.41
		20.9661	153.505
		21.006	153.6
		20.9904	153.695
		21.05	153.789
		21.0044	153.884
		20.91	153.979
		20.9235	154.074
		20.9311	154.169
		20.9	154.264
		20.8983	154.359
		20.9202	154.454
		20.9137	154.548
		20.9202	154.643
		20.9347	154.738
		20.9889	154.833
		21.0033	154.928
		21.0431	155.023
		21.0726	155.118
		21.0954	155.213
		21.1735	155.308
		21.1754	155.402
		21.2352	155.497
		21.2824	155.592
		21.3686	155.687
		21.4116	155.782
		21.4511	155.877
		21.4924	155.971
		21.4959	156.067
		21.479	156.161
		21.4517	156.256
		21.4279	156.351
		21.4332	156.446
		21.4317	156.541
		21.4506	156.636
		21.4901	156.731
		21.5057	156.825
		21.5478	156.92
		21.5443	157.015
		21.628	157.11
		21.6829	157.205
		21.7338	157.3
		21.7393	157.395
		21.7943	157.489
		21.8323	157.584
		21.901	157.679
		21.9397	157.774
		21.9781	157.869
		21.9962	157.964
		22.0459	158.059
		22.1032	158.154
		22.1652	158.248
		22.1842	158.343
		22.1585	158.438
		22.1516	158.533
		22.1275	158.628
		22.1309	158.723
		22.148	158.818
		22.1501	158.913
		22.1408	159.008
		22.1557	159.102
		22.1709	159.197
		22.1919	159.292
		22.2532	159.387
		22.2899	159.482
		22.3256	159.577
		22.3646	159.672
		22.3645	159.766
		22.5006	159.861
		22.5422	159.956
		22.5877	160.051
		22.6152	160.146
		22.6575	160.241
		22.6961	160.336
		22.7323	160.431
		22.7904	160.525
		22.8401	160.62
		22.861	160.715
		22.8374	160.81
		22.7814	160.905
		22.7996	161
		22.8031	161.095
		22.7886	161.19
		22.8763	161.284
		22.9092	161.379
		22.9044	161.474
		22.927	161.569
		22.9572	161.664
		23.0158	161.759
		23.0233	161.854
		23.1198	161.948
		23.1771	162.043
		23.2258	162.138
		23.2492	162.233
		23.2713	162.328
		23.4135	162.423
		23.4624	162.518
		23.4962	162.613
		23.526	162.707
		23.5853	162.803
		23.6086	162.897
		23.6636	162.992
		23.6621	163.087
		23.6486	163.182
		23.6544	163.277
		23.6543	163.372
		23.6451	163.466
		23.6307	163.561
		23.6304	163.656
		23.6556	163.751
		23.6884	163.846
		23.7147	163.941
		23.7129	164.036
		23.7912	164.131
		23.8435	164.226
		23.8478	164.32
		23.9621	164.415
		24.0272	164.51
		24.08	164.605
		24.0924	164.7
		24.2634	164.795
		24.3182	164.89
		24.3522	164.984
		24.3892	165.079
		24.431	165.174
		24.4559	165.269
		24.483	165.364
		24.5137	165.459
		24.5321	165.554
		24.4424	165.649
		24.4161	165.743
		24.4209	165.838
		24.4319	165.933
		24.443	166.028
		24.4528	166.123
		24.4754	166.218
		24.4773	166.313
		24.52	166.407
		24.5437	166.502
		24.5697	166.597
		24.6166	166.692
		24.6116	166.787
		24.7311	166.882
		24.7758	166.977
		24.8071	167.072
		24.8237	167.167
		24.988	167.261
		25.047	167.356
		25.097	167.451
		25.1302	167.546
		25.1803	167.641
		25.2367	167.736
		25.258	167.831
		25.2432	167.925
		25.2452	168.02
		25.2111	168.115
		25.1862	168.21
		25.2099	168.305
		25.2184	168.4
		25.2284	168.495
		25.2495	168.59
		25.2594	168.685
		25.2704	168.779
		25.3068	168.874
		25.3627	168.969
		25.408	169.064
		25.4595	169.159
		25.5097	169.254
		25.5357	169.349
		25.5716	169.443
		25.6381	169.538
		25.6647	169.633
		25.7271	169.728
		25.7638	169.823
		25.809	169.918
		25.8756	170.013
		25.9272	170.108
		25.9535	170.202
		25.9604	170.298
		25.9669	170.392
		25.8816	170.587
		25.8692	170.677
		25.8706	170.772
		25.8789	170.867
		25.8913	170.962
		25.9014	171.056
		25.9354	171.151
		25.9552	171.246
		26.0344	171.341
		26.0561	171.436
		26.0743	171.531
		26.1189	171.626
		26.133	171.721
		26.2708	171.815
		26.2988	171.91
		26.322	172.005
		26.3886	172.1
		26.4687	172.195
		26.5194	172.29
		26.5488	172.385
		26.575	172.48
		26.6355	172.575
		26.6291	172.669
		26.6011	172.764
		26.5798	172.859
		26.5609	172.954
		26.5238	173.049
		26.5308	173.144
		26.5208	173.238
		26.535	173.333
		26.5188	173.428
		26.5915	173.523
		26.6607	173.618
		26.6897	173.713
		26.7094	173.808
		26.7461	173.903
		26.7467	173.998
		26.7868	174.092
		26.8341	174.187
		26.8874	174.282
		26.9158	174.377
		26.9574	174.472
		26.9816	174.567
		27.0066	174.662
		27.0853	174.757
		27.1539	174.851
		27.2093	174.946
		27.2134	175.041
		27.2019	175.136
		27.1835	175.231
		27.1837	175.326
		27.1534	175.421
		27.1498	175.515
		27.1306	175.611
		27.1457	175.705
		27.1316	175.8
		27.1653	175.895
		27.1975	175.99
		27.2255	176.085
		27.2427	176.18
		27.3065	176.275
		27.3222	176.369
		27.3521	176.464
		27.3731	176.559
		27.4068	176.654
		27.4606	176.749
		27.5056	176.844
		27.5349	176.939
		27.5667	177.034
		27.6075	177.128
		27.6811	177.224
		27.7135	177.318
		27.7431	177.413
		27.7394	177.508
		27.7179	177.603
		27.7032	177.698
		27.6746	177.793
		27.672	177.887
		27.6452	177.982
		27.6601	178.077
		27.6806	178.172
		27.7043	178.267
		27.7004	178.362
		27.7201	178.457
		27.7368	178.552
		27.7653	178.646
		27.7834	178.741
		27.8287	178.836
		27.8982	178.931
		27.9421	179.026
		27.9735	179.121
		28.0115	179.216
		28.0783	179.311
		28.1145	179.405
		28.1249	179.5
		28.1771	179.595
		28.243	179.69
		28.2829	179.785
		28.289	179.88
		28.2732	179.975
		28.2455	180.07
		28.2233	180.164
		28.2329	180.26
		28.2314	180.354
		28.2331	180.449
		28.2105	180.544
		28.2206	180.639
		28.2618	180.734
		28.301	180.829
		28.2717	180.923
		28.3165	181.018
		28.3585	181.113
		28.3628	181.208
		28.4165	181.303
		28.4621	181.398
		28.4741	181.493
		28.5435	181.588
		28.5525	181.683
		28.5888	181.777
		28.6454	181.872
		28.6989	181.967
		28.7429	182.062
		28.7442	182.157
		28.8263	182.252
		28.8037	182.346
		28.7724	182.441
		28.753	182.536
		28.7465	182.631
		28.7536	182.726
		28.7556	182.821
		28.7678	182.916
		28.7174	183.011
		28.8085	183.106
		28.8214	183.2
		28.8586	183.295
		28.8997	183.39
		28.9192	183.485
		28.9687	183.58
		28.9983	183.675
		29.0228	183.77
		29.0717	183.864
		29.0977	183.959
		29.1268	184.054
		29.169	184.149
		29.2063	184.244
		29.2571	184.339
		29.2793	184.434
		29.3753	184.529
		29.4125	184.623
		29.4565	184.718
		29.4561	184.813
		29.4643	184.908
		29.4379	185.003
		29.4232	185.098
		29.4203	185.193
		29.4072	185.287
		29.4315	185.382
		29.4498	185.477
		29.4642	185.572
		29.4825	185.667
		29.4972	185.762
		29.5163	185.857
		29.5218	185.952
		29.565	186.046
		29.6171	186.141
		29.6413	186.236
		29.6746	186.331
		29.7249	186.426
		29.7757	186.521
		29.8173	186.616
		29.8592	186.71
		29.8878	186.805
		29.942	186.9
		29.9979	186.995
		30.0205	187.09
		30.0422	187.185
		30.0166	187.28
		30.0229	187.375
		29.9794	187.469
		29.9423	187.564
		30.0198	187.659
		30.0049	187.754
		29.9595	187.849
		30.0602	187.944
		30.0612	188.039
		30.0658	188.134
		30.0867	188.228
		30.1522	188.323
		30.1854	188.418
		30.2147	188.513
		30.2422	188.608
		30.2607	188.703
		30.2867	188.798
		30.3514	188.892
		30.3919	188.987
		30.4197	189.082
		30.4644	189.177
		30.4816	189.272
		30.5012	189.367
		30.5602	189.462
		30.608	189.556
		30.606	189.652
		30.5891	189.746
[truncated: 14,026 more rows]

## Sheet: Figure 4c
Figure 4c			flowrate (mL/min)	Time (s)
			0	0
			0.0202	0.0951
			0.0202	0.1899
			0.0264	0.2846
			0.0264	0.3795
			0.0264	0.4745
			0.0264	0.5693
			0.0265	0.6641
			0.0265	0.759
			0.0265	0.854
			0.0326	0.9487
			0.0327	1.0436
			0.0327	1.1386
			0.0327	1.2333
			0.0327	1.3283
			0.0327	1.4232
			0.0328	1.518
			0.0328	1.6129
			0.0328	1.7078
			0.0389	1.8027
			0.0328	1.8976
			0.0329	1.9924
			0.0329	2.0872
			0.0268	2.182
			0.0206	2.2769
			0.0207	2.3719
			0.0145	2.4667
			0.0146	2.5616
			0.0146	2.6564
			0.0146	2.7514
			0.0146	2.8462
			0.0146	2.9411
			0.0147	3.0359
			0.0147	3.1308
			0.0147	3.2257
			0.0147	3.3206
			0.0147	3.4155
			0.0148	3.5102
			0.0209	3.6053
			0.0209	3.7001
			0.0271	3.7949
			0.0271	3.8898
			0.0271	3.9846
			0.0271	4.0795
			0.0272	4.1744
			0.0333	4.2693
			0.0333	4.3641
			0.0333	4.4591
			0.0334	4.5539
			0.0334	4.6488
			0.0395	4.7435
			0.0396	4.8384
			0.0457	4.9333
			0.0519	5.0281
			0.0519	5.1231
			0.0519	5.218
			0.0581	5.3128
			0.0581	5.4076
			0.0581	5.5026
			0.0581	5.5976
			0.0581	5.6922
			0.0582	5.7872
			0.0643	5.882
			0.0705	5.9768
			0.0705	6.0718
			0.0766	6.1665
			0.0767	6.2614
			0.0767	6.3563
			0.0828	6.4513
			0.0828	6.5461
			0.0829	6.641
			0.0829	6.7358
			0.089	6.8307
			0.0829	6.9257
			0.0891	7.0204
			0.0891	7.1154
			0.0891	7.2101
			0.0891	7.305
			0.0891	7.3999
			0.0892	7.4948
			0.0953	7.5897
			0.0953	7.6845
			0.0954	7.7793
			0.0954	7.8744
			0.0954	7.9692
			0.0954	8.064
			0.0954	8.1589
			0.0893	8.2538
			0.0893	8.3487
			0.0894	8.4434
			0.0894	8.5382
			0.0894	8.6332
			0.0894	8.728
			0.0894	8.823
			0.0895	8.9177
			0.0833	9.0126
			0.0834	9.1076
			0.0772	9.2024
			0.0773	9.2972
			0.0773	9.3923
			0.0773	9.487
			0.0773	9.5818
			0.0773	9.6767
			0.0774	9.7716
			0.0774	9.8665
			0.0774	9.9613
			0.0774	10.0563
			0.0774	10.1512
			0.0836	10.2461
			0.0836	10.3407
			0.0836	10.4358
			0.0836	10.5306
			0.0898	10.6254
			0.0898	10.7203
			0.0898	10.8153
			0.0899	10.91
			0.0899	11.0049
			0.0899	11.0998
			0.0899	11.1947
			0.0899	11.2896
			0.0899	11.3844
			0.09	11.4793
			0.09	11.5741
			0.09	11.6691
			0.0962	11.7639
			0.0962	11.8587
			0.0962	11.9537
			0.1023	12.0485
			0.1024	12.1434
			0.1085	12.2384
			0.1085	12.3332
			0.1147	12.428
			0.1086	12.5229
			0.0963	12.6178
			0.0902	12.7127
			0.0964	12.8076
			0.0964	12.9025
			0.1025	12.9973
			0.1026	13.0921
			0.1087	13.1872
			0.1087	13.2819
			0.1087	13.377
			0.1149	13.4718
			0.1149	13.5666
			0.1211	13.6615
			0.1211	13.7562
			0.1211	13.8512
			0.1273	13.9461
			0.1334	14.041
			0.1396	14.1358
			0.1396	14.2308
			0.1457	14.3257
			0.1458	14.4205
			0.1458	14.5155
			0.1519	14.6103
			0.152	14.7051
			0.152	14.7999
			0.1581	14.8949
			0.1582	14.9897
			0.1643	15.0846
			0.1643	15.1795
			0.1705	15.2744
			0.1705	15.3693
			0.1767	15.4642
			0.1767	15.5591
			0.1828	15.6539
			0.1828	15.7488
			0.1829	15.8438
			0.1829	15.9385
			0.1829	16.0333
			0.1829	16.1284
			0.1891	16.2232
			0.1952	16.3182
			0.1952	16.4129
			0.2014	16.5079
			0.2014	16.6026
			0.2076	16.6976
			0.2076	16.7926
			0.2076	16.8874
			0.2076	16.9823
			0.2076	17.077
			0.2077	17.1721
			0.2077	17.2669
			0.2138	17.3618
			0.22	17.4567
			0.22	17.5515
			0.22	17.6464
			0.2262	17.7413
			0.2262	17.8361
			0.2262	17.931
			0.2262	18.0259
			0.2263	18.1207
			0.2263	18.2156
			0.2263	18.3105
			0.2325	18.4054
			0.2325	18.5003
			0.2386	18.595
			0.2448	18.69
			0.2448	18.7851
			0.251	18.8799
			0.251	18.9747
			0.251	19.0696
			0.2571	19.1645
			0.2572	19.2593
			0.2572	19.3541
			0.2633	19.449
			0.2634	19.5439
			0.2695	19.6388
			0.2757	19.7338
			0.2757	19.8284
			0.2757	19.9234
			0.2757	20.0183
			0.2819	20.1132
			0.2819	20.2081
			0.2819	20.3029
			0.2819	20.3978
			0.2881	20.4928
			0.2942	20.5876
			0.2943	20.6825
			0.3004	20.7773
			0.3066	20.8722
			0.3066	20.967
			0.3127	21.0619
			0.3128	21.1568
			0.3128	21.2516
			0.3189	21.3465
			0.319	21.4414
			0.319	21.5363
			0.3251	21.6311
			0.3251	21.726
			0.3313	21.8209
			0.3375	21.9158
			0.3436	22.0107
			0.3559	22.1056
			0.3559	22.2004
			0.3559	22.2953
			0.3621	22.39
			0.3621	22.485
			0.356	22.5798
			0.3621	22.6747
			0.3622	22.7697
			0.3683	22.8645
			0.3683	22.9594
			0.3806	23.0542
			0.3806	23.149
			0.3868	23.244
			0.3929	23.3389
			0.393	23.4338
			0.3991	23.5286
			0.3991	23.6236
			0.3992	23.7183
			0.3992	23.8132
			0.4053	23.9081
			0.4054	24.003
			0.4115	24.0977
			0.4177	24.1926
			0.4177	24.2876
			0.4238	24.3824
			0.4239	24.4772
			0.4239	24.5723
			0.43	24.667
			0.43	24.7619
			0.4301	24.8568
			0.4362	24.9516
			0.4362	25.0465
			0.4301	25.1415
			0.424	25.2363
			0.4179	25.3312
			0.424	25.426
			0.4241	25.5208
			0.4179	25.6158
			0.418	25.7107
			0.418	25.8055
			0.4241	25.9004
			0.4242	25.9953
			0.4242	26.0902
			0.4242	26.185
			0.4181	26.2799
			0.412	26.3747
			0.412	26.4698
			0.412	26.5646
			0.412	26.6595
			0.4182	26.7543
			0.4182	26.8491
			0.4182	26.9442
			0.4244	27.0389
			0.4244	27.1339
			0.4183	27.2287
			0.4183	27.3236
			0.4122	27.4185
			0.4183	27.5132
			0.4183	27.6083
			0.4184	27.7031
			0.4184	27.7979
			0.4184	27.8928
			0.4246	27.9876
			0.4246	28.0825
			0.4246	28.1774
			0.4246	28.2722
			0.4246	28.367
			0.4308	28.4619
			0.4308	28.5568
			0.437	28.6516
			0.4431	28.7465
			0.4431	28.8414
			0.4431	28.9363
			0.4493	29.0311
			0.4493	29.126
			0.4493	29.2207
			0.4494	29.3157
			0.4494	29.4104
			0.4555	29.5052
			0.4556	29.6002
			0.4617	29.695
			0.4679	29.79
			0.474	29.8847
			0.474	29.9796
			0.4741	30.0746
			0.4802	30.1694
			0.4802	30.2641
			0.4802	30.3592
			0.4803	30.4538
			0.4803	30.5487
			0.4803	30.6436
			0.4803	30.7384
			0.4742	30.8334
			0.4804	30.9282
			0.4865	31.0229
			0.4927	31.1177
			0.4927	31.2127
			0.4866	31.3075
			0.4866	31.4024
			0.4927	31.4972
			0.4928	31.5922
			0.4928	31.6871
			0.4867	31.7818
			0.4928	31.8766
			0.499	31.9716
			0.5051	32.0666
			0.5051	32.1614
			0.5113	32.2563
			0.5113	32.351
			0.5113	32.446
			0.5175	32.5408
			0.5175	32.6358
			0.5175	32.7306
			0.5175	32.8254
			0.5176	32.9203
			0.5237	33.0153
			0.5237	33.1101
			0.5238	33.205
			0.536	33.2997
			0.5361	33.3947
			0.5422	33.4895
			0.5422	33.5844
			0.5423	33.6792
			0.5361	33.7742
			0.5484	33.869
			0.5607	33.9638
			0.5669	34.0588
			0.5608	34.1537
			0.5546	34.2485
			0.5547	34.3434
			0.5608	34.4383
			0.567	34.533
			0.567	34.628
			0.5731	34.7229
			0.5793	34.8176
			0.5793	34.9126
			0.5793	35.0075
			0.5855	35.1024
			0.5855	35.1973
			0.5917	35.2921
			0.5917	35.387
			0.5917	35.4818
			0.5979	35.5767
			0.5979	35.6715
			0.5979	35.7664
			0.5979	35.8614
			0.5918	35.9562
			0.5918	36.0512
			0.5918	36.1459
			0.5918	36.2408
			0.5919	36.3357
			0.5919	36.4307
			0.5919	36.5255
			0.5919	36.6205
			0.5981	36.7152
			0.6042	36.8101
			0.6104	36.9049
			0.6043	36.9999
			0.6104	37.0946
			0.6166	37.1896
			0.6166	37.2845
			0.6105	37.3793
			0.6217	37.4744
			0.6197	37.5692
			0.6208	37.6639
			0.6208	37.7588
			0.6228	37.8537
			0.6229	37.9486
			0.6352	38.0434
			0.6365	38.1383
			0.6369	38.2333
			0.6369	38.328
			0.6475	38.4231
			0.6537	38.5178
			0.6537	38.6127
			0.6598	38.7077
			0.6598	38.8024
			0.666	38.8973
			0.6722	38.9921
			0.6722	39.087
			0.6783	39.182
			0.6783	39.2768
			0.6784	39.3717
			0.6845	39.4666
			0.6845	39.5614
			0.6846	39.6565
			0.6784	39.7512
			0.6846	39.8461
			0.6785	39.941
			0.6846	40.0359
			0.6847	40.1307
			0.6847	40.2255
			0.6908	40.3204
			0.6908	40.4152
			0.697	40.5102
			0.697	40.605
			0.697	40.6999
			0.7032	40.7949
			0.7032	40.8898
			0.7032	40.9845
			0.7094	41.0795
			0.7094	41.1744
			0.7156	41.2692
			0.7258	41.3641
			0.7279	41.4613
			0.7332	41.5538
			0.7332	41.6487
			0.747	41.7436
			0.751	41.8385
			0.751	41.9332
			0.7709	42.0281
			0.7709	42.1231
			0.7771	42.218
			0.7832	42.313
			0.7833	42.4077
			0.7894	42.5025
			0.7894	42.5974
			0.8017	42.6922
			0.8079	42.7871
			0.8079	42.882
			0.8018	42.9769
			0.8079	43.0718
			0.808	43.1666
			0.808	43.2614
			0.808	43.3563
			0.7957	43.4512
			0.7958	43.5461
			0.7958	43.6409
			0.7897	43.7359
			0.7958	43.8306
			0.7897	43.9256
			0.7897	44.0204
			0.7959	44.1152
			0.7959	44.2103
			0.7959	44.305
			0.7959	44.3999
			0.796	44.4948
			0.796	44.5896
			0.8021	44.6845
			0.8021	44.7794
			0.8022	44.8744
			0.8083	44.9692
			0.8083	45.0641
			0.8084	45.1588
			0.8145	45.2538
			0.8145	45.3486
			0.8145	45.4434
			0.8207	45.5384
			0.8207	45.6332
			0.8207	45.7281
			0.8208	45.8231
			0.8269	45.9179
			0.8331	46.0129
			0.8331	46.1077
			0.8331	46.2025
			0.8393	46.2973
			0.8393	46.3922
			0.8454	46.4872
			0.8455	46.582
			0.8455	46.6768
			0.8516	46.7716
			0.8516	46.8666
			0.8578	46.9615
			0.8578	47.0564
			0.864	47.1512
			0.864	47.2462
			0.864	47.3409
			0.8702	47.4358
			0.8763	47.5308
			0.8763	47.6257
			0.8764	47.7204
			0.8764	47.8154
			0.8764	47.9103
			0.8825	48.0052
			0.8826	48.1
			0.8826	48.195
			0.8887	48.2898
			0.8888	48.3846
			0.8949	48.4796
			0.8949	48.5745
			0.8949	48.6693
			0.9011	48.7642
			0.895	48.8591
			0.9011	48.954
			0.895	49.0487
			0.9012	49.1437
			0.9073	49.2386
			0.9074	49.3334
			0.9135	49.4283
			0.9135	49.5231
			0.9197	49.6181
			0.9136	49.7129
			0.9136	49.8077
			0.9075	49.9027
			0.9013	49.9976
			0.9014	50.0924
			0.9014	50.1873
			0.9014	50.2822
			0.9076	50.3772
			0.9198	50.4719
			0.9199	50.5668
			0.9138	50.6616
			0.9199	50.7566
			0.9199	50.8514
			0.9199	50.9463
			0.9261	51.0413
			0.9261	51.1362
			0.9323	51.2309
			0.9323	51.3257
			0.9384	51.4207
			0.9446	51.5155
			0.9508	51.6104
			0.9569	51.7053
			0.9631	51.8003
			0.9631	51.8952
			0.9692	51.9899
			0.9693	52.0848
			0.9754	52.1797
			0.9816	52.2745
			0.9816	52.3694
			0.9877	52.4642
			0.9939	52.5591
			1	52.654
			1.0062	52.749
			1.0123	52.8439
			1.0124	52.9388
			1.0124	53.0335
			1.0185	53.1283
			1.0247	53.2233
			1.0247	53.3182
			1.0309	53.413
			1.0309	53.508
			1.0309	53.6029
			1.0371	53.6976
			1.0432	53.7925
			1.0494	53.8875
			1.0494	53.9822
			1.0555	54.0771
			1.0556	54.1721
			1.0556	54.2668
			1.0617	54.3616
			1.0618	54.4566
			1.0679	54.5515
			1.0679	54.6463
			1.0679	54.7413
			1.0741	54.8362
			1.0741	54.9311
			1.0741	55.026
			1.0742	55.1208
			1.0742	55.2156
			1.0742	55.3106
			1.0742	55.4054
			1.0681	55.5004
			1.0742	55.5952
			1.0743	55.6902
			1.0743	55.7849
			1.0743	55.8798
			1.0805	55.9747
			1.0805	56.0696
			1.0805	56.1646
			1.0744	56.2594
			1.0744	56.3542
			1.0744	56.449
			1.0744	56.5439
			1.0745	56.6388
			1.0806	56.7337
			1.0868	56.8285
			1.0806	56.9235
			1.0807	57.0184
			1.093	57.1131
			1.0991	57.208
			1.1114	57.3029
			1.1176	57.3979
			1.1114	57.4926
			1.1237	57.5876
			1.1237	57.6824
			1.1299	57.7772
			1.1299	57.8722
			1.1361	57.9671
			1.1361	58.0619
			1.1422	58.1568
			1.1484	58.2516
			1.1546	58.3466
			1.1607	58.4415
			1.1607	58.5363
			1.1607	58.6311
			1.1608	58.7261
			1.1669	58.821
			1.1669	58.9158
			1.167	59.0106
			1.167	59.1055
			1.167	59.2005
			1.1609	59.2954
			1.1609	59.3901
			1.1609	59.485
			1.1732	59.5798
			1.1691	59.6747
			1.1692	59.7696
			1.1794	59.8645
			1.1733	59.9594
			1.1733	60.0542
			1.1733	60.1491
			1.1672	60.2441
			1.1672	60.339
			1.1672	60.4338
			1.1673	60.5286
			1.1673	60.6235
			1.1734	60.7184
			1.1735	60.8133
			1.1735	60.9082
			1.1796	61.0031
			1.1796	61.098
			1.1735	61.1928
			1.1858	61.2877
			1.1869	61.3825
			1.1869	61.4774
			1.1859	61.5723
			1.1982	61.6672
			1.2043	61.762
			1.2105	61.8571
			1.2044	61.9519
			1.2085	62.0467
			1.2146	62.1416
			1.2146	62.2364
			1.2228	62.3312
			1.2229	62.4261
			1.229	62.521
			1.229	62.6158
			1.229	62.7108
			1.2352	62.8058
			1.2414	62.9006
			1.2536	62.9955
			1.2475	63.0903
			1.2537	63.1853
			1.2537	63.2801
			1.2599	63.3749
			1.2599	63.4698
			1.266	63.5647
			1.266	63.6595
			1.2722	63.7543
			1.2722	63.8494
			1.2784	63.9441
			1.2845	64.039
			1.2845	64.1338
			1.2907	64.2288
			1.2907	64.3238
			1.2907	64.4186
			1.2846	64.5134
			1.2846	64.6084
			1.2877	64.7033
			1.2877	64.798
			1.2908	64.8928
			1.2786	64.9878
			1.2847	65.0826
			1.2848	65.1776
			1.2909	65.2724
			1.2909	65.3672
			1.2909	65.4623
			1.291	65.557
			1.2971	65.6519
			1.2971	65.7468
			1.2972	65.8416
			1.2972	65.9365
			1.2972	66.0314
			1.2911	66.1263
			1.3034	66.2212
			1.3034	66.316
			1.3095	66.4109
			1.3096	66.5059
			1.3096	66.6007
			1.3096	66.6955
			1.3219	66.7904
			1.3219	66.8852
			1.3219	66.9801
			1.3219	67.075
			1.3281	67.1699
			1.3281	67.2648
			1.3343	67.3597
			1.3404	67.4546
			1.3404	67.5495
			1.3466	67.6443
			1.3466	67.7392
			1.3528	67.8341
			1.3467	67.9289
			1.3589	68.0238
			1.359	68.1188
			1.359	68.2136
			1.359	68.3086
			1.359	68.4033
			1.3529	68.4982
			1.3468	68.5932
			1.3468	68.6881
			1.3468	68.7828
			1.3468	68.8777
			1.3407	68.9725
			1.353	69.0674
			1.353	69.1624
			1.3469	69.2573
			1.3531	69.3522
			1.3531	69.4469
			1.3531	69.5418
			1.3593	69.6367
			1.3654	69.7316
			1.3716	69.8265
			1.3716	69.9214
			1.3777	70.0164
			1.3839	70.1112
			1.3778	70.206
			1.3778	70.3009
			1.384	70.3957
			1.384	70.4907
			1.3901	70.5854
			1.3901	70.6804
			1.4024	70.7752
			1.4086	70.8701
			1.4086	70.965
			1.4086	71.06
			1.4148	71.1548
			1.4209	71.2498
			1.4271	71.3445
			1.421	71.4394
			1.4271	71.5343
			1.4271	71.6293
			1.4333	71.724
			1.4333	71.8189
			1.4395	71.9137
			1.4456	72.0085
			1.4518	72.1036
			1.4518	72.1984
			1.4641	72.2933
			1.4518	72.3882
			1.4457	72.483
			1.4457	72.5778
			1.4458	72.6727
			1.454	72.7676
			1.4519	72.8625
			1.452	72.9574
			1.4581	73.0522
			1.452	73.1472
			1.4581	73.242
			1.4582	73.3368
			1.4602	73.4317
			1.4602	73.5266
			1.4644	73.6216
			1.4644	73.7165
			1.4705	73.8113
			1.4705	73.9062
			1.4767	74.001
			1.4767	74.0959
			1.4829	74.1908
			1.489	74.2856
			1.489	74.3806
			1.4891	74.4754
			1.4952	74.5702
			1.4952	74.6651
			1.4953	74.7601
			1.4953	74.8549
			1.5014	74.9497
			1.5015	75.0446
			1.5015	75.1395
			1.5015	75.2344
			1.5076	75.3292
			1.5097	75.4243
			1.5087	75.6187
			1.5087	75.7088
			1.52	75.8037
			1.52	75.8986
			1.5125	75.9934
			1.5132	76.0882
			1.5133	76.1832
			1.514	76.278
			1.514	76.3728
			1.5166	76.4678
			1.5166	76.5626
			1.5202	76.6577
			1.5202	76.7524
			1.5202	76.8473
			1.5264	76.9422
			1.5264	77.037
			1.5264	77.1318
			1.5264	77.2268
			1.5264	77.3216
			1.5265	77.4165
			1.5265	77.5115
			1.5265	77.6062
			1.5327	77.7012
			1.5327	77.796
			1.5388	77.8909
			1.5388	77.9858
			1.5389	78.0806
			1.5389	78.1755
			1.5512	78.2705
			1.5512	78.3652
			1.5512	78.4602
			1.5512	78.555
			1.5574	78.6499
			1.5635	78.7448
			1.5697	78.8396
			1.5758	78.9346
			1.582	79.0293
			1.5882	79.1243
			1.5882	79.2191
			1.5882	79.314
			1.5943	79.4089
			1.5821	79.5037
			1.5821	79.5986
			1.5821	79.6936
			1.5822	79.7884
			1.5883	79.8833
			1.5883	79.9782
			1.5883	80.0731
			1.5884	80.1679
			1.5945	80.2629
			1.5945	80.3576
			1.5946	80.4525
			1.5946	80.5474
			1.6007	80.6423
			1.6007	80.7373
			1.6069	80.8321
			1.6192	80.927
			1.6069	81.0218
			1.6131	81.1168
			1.6131	81.2116
			1.6193	81.3065
			1.6254	81.4013
			1.6316	81.4961
			1.6316	81.5911
			1.6377	81.6859
			1.6378	81.7808
			1.6378	81.8758
			1.6439	81.9705
			1.644	82.0656
			1.6501	82.1603
			1.6501	82.2552
			1.6563	82.3501
			1.6624	82.4449
			1.6625	82.5398
			1.6686	82.6347
			1.6625	82.7296
			1.6625	82.8245
			1.6625	82.9193
			1.6626	83.0141
			1.6626	83.1091
			1.6626	83.204
			1.6687	83.2989
			1.6688	83.3937
			1.6626	83.4887
			1.6688	83.5835
			1.6688	83.6783
			1.675	83.7734
			1.675	83.8681
			1.6811	83.963
			1.6873	84.0579
			1.6873	84.1528
			1.6873	84.2476
			1.6874	84.3424
			1.6874	84.4373
			1.6935	84.5322
			1.6936	84.627
			1.6997	84.722
			1.6997	84.8168
			1.6997	84.9118
			1.6998	85.0066
			1.7059	85.1015
			1.7059	85.1963
			1.706	85.2913
			1.7121	85.386
			1.706	85.4808
			1.7183	85.5758
			1.7183	85.6707
			1.7183	85.7657
			1.7183	85.8605
			1.7122	85.9553
			1.7061	86.0501
			1.7061	86.145
			1.7061	86.2399
			1.7	86.3347
			1.7062	86.4296
			1.7062	86.5245
			1.7062	86.6194
			1.7062	86.7142
			1.7124	86.8091
			1.7185	86.9042
			1.7186	86.999
			1.7186	87.0939
			1.7186	87.1886
			1.7186	87.2835
			1.7248	87.3784
			1.7248	87.4733
			1.7248	87.5683
			1.7248	87.6631
			1.7249	87.758
			1.731	87.853
			1.731	87.9478
			1.7372	88.0426
			1.7372	88.1374
			1.7372	88.2324
			1.7434	88.3272
			1.7434	88.4221
			1.7495	88.5169
			1.7557	88.6119
			1.7496	88.7067
			1.7557	88.8016
			1.7558	88.8964
			1.7558	88.9913
			1.7558	89.0862
			1.7558	89.1811
			1.7497	89.2759
			1.7558	89.3709
			1.7559	89.4657
			1.7559	89.5606
			1.7559	89.6556
			1.7621	89.7504
			1.7621	89.8454
			1.7621	89.9402
			1.7683	90.0351
			1.7744	90.1299
			1.7744	90.2247
			1.7806	90.3195
			1.7806	90.4145
			1.7806	90.5094
			1.7868	90.6043
			1.7991	90.6992
			1.7929	90.7941
			1.7991	90.8889
			1.7991	90.9837
			1.8053	91.0786
			1.8073	91.1736
			1.8074	91.2684
			1.8176	91.3633
			1.8176	91.4582
			1.8176	91.5531
			1.8238	91.648
			1.8299	91.7428
			1.83	91.8378
			1.83	91.9326
			1.8239	92.0275
			1.8177	92.1223
			1.8178	92.2172
			1.8178	92.3121
			1.8178	92.4071
			1.8178	92.5018
			1.8178	92.5967
			1.8179	92.6916
			1.824	92.7864
			1.824	92.8813
			1.8241	92.9763
			1.8302	93.071
			1.8302	93.1661
			1.8302	93.2608
			1.8303	93.3557
			1.8303	93.4505
			1.8426	93.5455
			1.8365	93.6404
			1.8426	93.7352
			1.8426	93.8301
			1.8427	93.9249
			1.8488	94.0198
			1.8488	94.1147
			1.855	94.2095
			1.855	94.3044
			1.855	94.3994
			1.8673	94.4942
			1.8612	94.589
			1.8673	94.6839
			1.8674	94.7787
			1.8612	94.8737
			1.8613	94.9687
			1.8551	95.0635
			1.8552	95.1584
			1.8552	95.2533
			1.8613	95.348
			1.8552	95.443
			1.8552	95.5379
			1.8553	95.6327
			1.8614	95.7275
			1.8614	95.8225
			1.8676	95.9173
			1.8737	96.0123
			1.8676	96.1071
			1.8738	96.202
			1.8738	96.2968
			1.8738	96.3917
			1.8738	96.4865
			1.8739	96.5815
			1.88	96.6764
			1.88	96.7712
			1.8739	96.8661
			1.8862	96.9609
			1.8862	97.0558
			1.8862	97.1506
			1.8924	97.2456
			1.8924	97.3405
			1.8986	97.4353
			1.8986	97.5303
			1.8925	97.6249
			1.8904	97.7199
			1.8905	97.8148
			1.8864	97.9098
			1.8864	98.0047
			1.8939	98.0995
			1.8939	98.1943
			1.8987	98.2894
			1.8926	98.384
			1.8988	98.4789
			1.9049	98.5738
			1.9049	98.6686
			1.905	98.7635
			1.905	98.8584
			1.905	98.9533
			1.9112	99.0482
			1.9173	99.1431
			1.9173	99.238
			1.9235	99.3327
			1.9235	99.4277
			1.9297	99.5225
			1.9297	99.6175
			1.9358	99.7122
			1.9297	99.8072
			1.9359	99.902
			1.942	99.9968
			1.942	100.092
			1.9421	100.187
			1.9482	100.281
			1.9482	100.376
			1.9431	100.471
			1.9432	100.566
			1.9483	100.661
			1.9422	100.756
			1.9422	100.851
			1.9422	100.945
			1.9484	101.04
			1.9484	101.135
			1.9423	101.23
			1.9484	101.325
			1.9484	101.42
			1.9546	101.515
			1.9608	101.61
			1.9608	101.705
			1.9669	101.799
			1.9669	101.894
			1.967	101.989
			1.967	102.084
			1.9731	102.179
			1.9732	102.274
			1.9793	102.369
			1.9793	102.464
			1.9793	102.558
			1.9855	102.653
			1.9855	102.748
			1.9978	102.843
			1.9856	102.938
			1.9856	103.033
			1.9917	103.128
			1.9856	103.223
			1.9795	103.317
			1.9795	103.412
			1.9795	103.507
			1.9796	103.602
			1.9796	103.697
			1.9857	103.792
			1.9857	103.887
			1.9858	103.982
			1.9919	104.076
			1.9919	104.171
			1.992	104.266
			1.9981	104.361
			1.9981	104.456
			1.9981	104.551
			1.9982	104.646
			1.9982	104.741
			1.9982	104.835
			2.0044	104.93
			2.0105	105.025
			2.0105	105.12
			2.0106	105.215
			2.0106	105.31
			2.0106	105.405
			2.0167	105.5
			2.0106	105.594
			2.0106	105.689
			2.0045	105.784
			1.9984	105.879
			1.9984	105.974
			2.0107	106.069
			2.0046	106.164
			1.9985	106.259
			2.0046	106.353
			2.0047	106.448
			2.0047	106.543
			2.0047	106.638
			2.0047	106.733
			2.0109	106.828
			2.0048	106.923
			2.0048	107.018
			2.0109	107.112
			2.0171	107.207
			2.0171	107.302
			2.0294	107.397
			2.0233	107.492
			2.0294	107.587
			2.0295	107.682
			2.0356	107.777
			2.0356	107.872
			2.0356	107.966
			2.0418	108.061
			2.0418	108.156
			2.0418	108.251
			2.0419	108.346
			2.0419	108.441
			2.0419	108.535
			2.0419	108.63
			2.0419	108.725
			2.0419	108.82
			2.042	108.915
			2.042	109.01
			2.0543	109.105
			2.042	109.2
			2.0482	109.295
			2.0482	109.39
			2.0544	109.484
			2.0605	109.579
			2.0605	109.674
			2.0605	109.769
			2.0606	109.864
			2.0667	109.959
			2.0667	110.054
			2.0668	110.149
			2.0729	110.243
			2.0729	110.338
			2.0729	110.433
			2.073	110.528
			2.073	110.623
			2.073	110.718
			2.0669	110.812
			2.073	110.908
			2.0669	111.002
			2.0608	111.097
			2.0608	111.192
			2.067	111.287
			2.0609	111.382
			2.0609	111.477
			2.067	111.572
			2.0701	111.666
			2.0701	111.761
			2.0671	111.856
			2.0794	111.951
			2.0855	112.046
			2.0794	112.141
			2.0733	112.236
			2.0795	112.33
			2.0795	112.425
			2.0795	112.52
			2.0857	112.615
			2.0857	112.71
			2.0857	112.805
			2.0918	112.9
			2.098	112.995
			2.098	113.09
			2.1042	113.184
			2.0981	113.279
			2.1042	113.374
			2.092	113.469
			2.092	113.564
			2.092	113.659
			2.0859	113.753
			2.0859	113.848
			2.0859	113.943
			2.0921	114.038
			2.0982	114.133
			2.0982	114.228
			2.0921	114.323
			2.0983	114.418
			2.0983	114.512
			2.0983	114.607
			2.0983	114.702
			2.1045	114.797
			2.1045	114.892
			2.1107	114.987
			2.1107	115.082
			2.1168	115.177
			2.1291	115.271
			2.1169	115.366
			2.1169	115.461
			2.1169	115.556
			2.1169	115.651
			2.1231	115.746
			2.1108	115.841
			2.1109	115.935
			2.1047	116.03
			2.0986	116.125
			2.0986	116.22
			2.0987	116.315
			2.0987	116.41
			2.0987	116.505
			2.0987	116.599
			2.0987	116.694
			2.1049	116.789
			2.0988	116.884
			2.1049	116.979
			2.1111	117.074
			2.1172	117.169
			2.1173	117.264
			2.1234	117.358
			2.1296	117.453
			2.1296	117.548
			2.1419	117.643
			2.1358	117.738
			2.1419	117.833
			2.1358	117.928
			2.1419	118.023
			2.142	118.117
			2.142	118.212
			2.142	118.307
			2.1359	118.402
			2.1359	118.497
			2.1421	118.592
			2.1421	118.687
			2.1421	118.782
			2.1421	118.877
			2.1483	118.971
			2.1422	119.066
			2.1422	119.161
			2.1422	119.256
			2.1422	119.351
			2.1484	119.446
			2.1504	119.54
			2.1505	119.635
			2.1546	119.73
			2.1607	119.825
			2.1607	119.92
			2.1608	120.015
			2.1669	120.11
			2.1608	120.205
			2.1649	120.299
			2.1649	120.394
			2.167	120.489
			2.1731	120.584
			2.167	120.679
			2.167	120.774
			2.1609	120.869
			2.1609	120.963
			2.161	121.058
			2.1548	121.153
			2.161	121.248
			2.161	121.343
			2.161	121.438
			2.1672	121.533
			2.1733	121.628
			2.1672	121.723
			2.1672	121.817
			2.1673	121.912
			2.1734	122.007
			2.1857	122.102
			2.1735	122.197
			2.1735	122.292
			2.1796	122.387
			2.1796	122.481
			2.1858	122.576
			2.1797	122.671
			2.1858	122.766
			2.1859	122.861
			2.1859	122.956
			2.192	123.051
			2.1921	123.145
			2.1859	123.24
			2.186	123.335
			2.1921	123.43
			2.1901	123.525
			2.1891	123.62
			2.1891	123.715
			2.1922	123.81
			2.1922	123.904
			2.1861	123.999
			2.1861	124.094
			2.1861	124.189
			2.1861	124.284
			2.1923	124.379
			2.2046	124.474
			2.1985	124.568
			2.1985	124.663
			2.1985	124.758
			2.1985	124.853
			2.1924	124.948
			2.1924	125.043
			2.1925	125.138
			2.1945	125.233
			2.1945	125.328
			2.1986	125.422
			2.1925	125.517
			2.1864	125.612
			2.1864	125.707
			2.1803	125.802
			2.1803	125.897
			2.1865	125.991
			2.1865	126.086
			2.1804	126.181
			2.1927	126.276
			2.1917	126.371
			2.1917	126.466
			2.1927	126.561
			2.1989	126.656
			2.205	126.75
			2.2051	126.845
			2.1989	126.94
			2.2051	127.035
			2.2051	127.13
			2.2051	127.225
			2.2052	127.32
			2.2052	127.414
			2.2113	127.509
			2.2052	127.604
			2.2052	127.699
			2.2114	127.794
			2.2175	127.889
			2.2114	127.984
			2.2053	128.079
			2.2053	128.173
			2.2053	128.268
			2.2115	128.363
			2.1992	128.458
			2.2054	128.553
			2.2054	128.648
			2.2054	128.743
			2.2116	128.838
			2.2116	128.932
			2.2116	129.027
			2.2178	129.122
			2.2117	129.217
			2.2117	129.312
			2.2178	129.407
			2.2117	129.502
			2.224	129.596
			2.2118	129.691
			2.2241	129.786
			2.2302	129.881
			2.2241	129.976
			2.2241	130.071
			2.2303	130.166
			2.2242	130.261
			2.218	130.355
			2.2181	130.45
			2.2119	130.545
			2.2181	130.64
			2.212	130.735
			2.212	130.83
			2.212	130.925
			2.212	131.02
			2.2182	131.114
			2.2182	131.209
			2.2244	131.304
			2.2244	131.399
			2.2244	131.494
			2.2244	131.589
			2.2244	131.684
			2.2245	131.778
			2.2306	131.873
			2.2184	131.968
			2.2245	132.063
			2.2307	132.158
			2.2307	132.253
			2.2307	132.348
			2.2307	132.442
			2.2307	132.537
			2.2308	132.632
			2.2246	132.727
			2.2247	132.822
			2.2247	132.917
			2.2308	133.012
			2.2247	133.107
			2.2186	133.202
			2.2248	133.296
			2.2248	133.391
			2.2309	133.486
			2.2309	133.581
			2.2248	133.676
			2.2249	133.771
			2.231	133.866
			2.2249	133.96
			2.231	134.055
			2.2249	134.15
			2.2249	134.245
			2.2311	134.34
			2.2311	134.435
			2.225	134.53
			2.2312	134.625
			2.2312	134.72
			2.2312	134.815
			2.2251	134.909
			2.2251	135.004
			2.2251	135.099
			2.2241	135.194
			2.2252	135.289
			2.2252	135.384
			2.2191	135.479
			2.2191	135.573
			2.2314	135.668
			2.2314	135.763
			2.2253	135.858
			2.2314	135.953
			2.2314	136.048
			2.2253	136.143
			2.2376	136.238
			2.2376	136.332
			2.2377	136.427
			2.2377	136.522
			2.2377	136.617
			2.2377	136.712
			2.2439	136.807
			2.2439	136.902
			2.2439	136.997
			2.2439	137.091
			2.2439	137.186
			2.244	137.281
			2.2378	137.376
			2.2379	137.471
			2.2317	137.566
			2.2379	137.661
			2.2318	137.756
			2.2379	137.851
			2.238	137.945
			2.238	138.04
			2.2441	138.135
			2.2441	138.23
			2.238	138.325
			2.2442	138.42
			2.2442	138.515
			2.2442	138.609
			2.2504	138.704
			2.2504	138.799
			2.2443	138.894
			2.2443	138.989
			2.2443	139.084
			2.2443	139.179
			2.2444	139.274
			2.2505	139.369
			2.2444	139.463
			2.2444	139.558
			2.2383	139.653
			2.2445	139.748
			2.2322	139.843
			2.2322	139.938
			2.2322	140.033
			2.2323	140.127
			2.2384	140.222
			2.2384	140.317
			2.2385	140.412
			2.2385	140.507
			2.2385	140.602
			2.2385	140.697
			2.2385	140.791
			2.2396	140.886
			2.2396	140.981
			2.2386	141.076
			2.2386	141.171
			2.2448	141.266
			2.2448	141.361
			2.2509	141.456
			2.2509	141.551
			2.2448	141.645
			2.2449	141.74
			2.2449	141.835
			2.2449	141.93
			2.2449	142.025
			2.2388	142.12
			2.2388	142.215
			2.2388	142.31
			2.2388	142.404
			2.2389	142.499
			2.2389	142.594
			2.2389	142.689
			2.2389	142.784
			2.2389	142.879
			2.239	142.974
			2.239	143.068
			2.239	143.163
			2.239	143.258
			2.2329	143.353
			2.2329	143.448
			2.2329	143.543
			2.2452	143.638
			2.2391	143.733
			2.233	143.828
			2.2392	143.922
			2.2392	144.017
			2.2392	144.112
			2.2331	144.207
			2.2321	144.302
			2.2321	144.397
			2.2209	144.492
			2.227	144.586
			2.2332	144.681
			2.2271	144.776
			2.2332	144.871
			2.2271	144.966
			2.2271	145.061
			2.2271	145.156
			2.2333	145.251
			2.2272	145.345
			2.2272	145.44
			2.2333	145.535
			2.2272	145.63
			2.2334	145.725
			2.2344	145.82
			2.2344	145.915
			2.2396	146.01
			2.2396	146.105
			2.2396	146.199
			2.2458	146.294
			2.2396	146.389
			2.2397	146.484
			2.2397	146.579
			2.2336	146.674
			2.2336	146.769
			2.2336	146.864
			2.2336	146.958
			2.2336	147.053
			2.2337	147.148
			2.2337	147.243
			2.2398	147.338
			2.2276	147.433
			2.2399	147.528
			2.2338	147.623
			2.2358	147.718
			2.2358	147.812
			2.2338	147.907
			2.2461	148.002
			2.2339	148.097
			2.24	148.192
			2.24	148.287
			2.24	148.382
			2.2401	148.476
			2.2401	148.571
			2.2401	148.666
			2.234	148.761
			2.2401	148.856
			2.234	148.951
			2.234	149.046
			2.2279	149.141
			2.2279	149.236
			2.228	149.33
			2.228	149.425
			2.228	149.52
			2.2342	149.615
			2.2464	149.71
			2.2403	149.805
			2.2281	149.9
			2.2342	149.994
			2.2343	150.089
			2.2281	150.184
			2.2343	150.279
			2.2343	150.374
			2.2343	150.469
			2.2343	150.564
			2.2344	150.659
			2.2344	150.753
			2.2283	150.848
			2.2344	150.943
			2.2344	151.038
			2.2345	151.133
			2.2283	151.228
			2.2222	151.323
			2.2284	151.418
			2.2223	151.512
			2.2284	151.607
			2.2284	151.702
			2.2285	151.797
			2.2285	151.892
			2.2285	151.987
			2.2285	152.082
			2.2285	152.177
			2.2286	152.271
			2.2286	152.366
			2.2347	152.461
			2.2286	152.556
			2.2286	152.651
			2.2348	152.746
			2.2348	152.841
			2.2287	152.935
			2.2287	153.03
			2.2287	153.125
			2.2287	153.22
			2.2288	153.315
			2.2165	153.41
			2.2165	153.505
			2.2104	153.6
			2.2104	153.695
			2.2105	153.789
			2.2105	153.884
			2.2166	153.979
			2.2228	154.074
			2.2167	154.169
			2.2167	154.264
			2.2106	154.359
			2.2106	154.454
			2.2167	154.548
			2.2229	154.643
			2.2168	154.738
			2.2168	154.833
			2.2168	154.928
			2.223	155.023
			2.223	155.118
			2.223	155.213
			2.223	155.308
			2.223	155.402
			2.2292	155.497
			2.2231	155.592
			2.2292	155.687
			2.2231	155.782
			2.2231	155.877
			2.2232	155.971
			2.217	156.067
			2.2171	156.161
			2.2171	156.256
			2.2171	156.351
			2.2171	156.446
			2.2233	156.541
			2.2172	156.636
			2.2233	156.731
			2.2172	156.825
			2.2172	156.92
			2.2172	157.015
			2.2173	157.11
			2.2234	157.205
			2.2193	157.3
			2.2194	157.395
			2.2173	157.489
			2.2296	157.584
			2.2174	157.679
			2.2297	157.774
			2.2174	157.869
			2.2174	157.964
			2.2236	158.059
			2.2113	158.154
			2.2175	158.248
			2.2114	158.343
			2.2114	158.438
			2.2114	158.533
			2.2114	158.628
			2.2114	158.723
			2.2115	158.818
			2.2115	158.913
			2.2115	159.008
			2.2115	159.102
			2.2177	159.197
			2.2116	159.292
			2.2116	159.387
			2.2116	159.482
			2.2147	159.577
			2.2147	159.672
			2.2147	159.766
			2.2178	159.861
			2.2178	159.956
			2.2117	160.051
			2.2117	160.146
			2.2117	160.241
			2.2179	160.336
			2.2118	160.431
			2.2118	160.525
			2.2118	160.62
			2.218	160.715
			2.2057	160.81
			2.2119	160.905
			2.2058	161
			2.2058	161.095
			2.2058	161.19
			2.212	161.284
			2.212	161.379
			2.212	161.474
			2.2059	161.569
			2.212	161.664
			2.211	161.759
			2.211	161.854
			2.2111	161.948
			2.2121	162.043
			2.2121	162.138
			2.2121	162.233
			2.2122	162.328
			2.206	162.423
			2.2122	162.518
			2.2122	162.613
			2.2061	162.707
			2.2061	162.803
			2.2123	162.897
			2.2184	162.992
			2.2123	163.087
			2.2001	163.182
			2.2001	163.277
			2.2062	163.372
			2.2063	163.466
			2.2001	163.561
			2.2063	163.656
			2.2032	163.751
			2.2033	163.846
			2.2033	163.941
			2.2002	164.036
			2.2064	164.131
			2.2003	164.226
			2.2003	164.32
			2.2064	164.415
			2.2065	164.51
			2.2065	164.605
			2.2065	164.7
			2.2065	164.795
			2.2004	164.89
			2.2004	164.984
			2.2004	165.079
			2.2005	165.174
			2.2005	165.269
			2.2005	165.364
			2.1944	165.459
			2.1944	165.554
			2.1944	165.649
			2.2006	165.743
			2.1945	165.838
			2.1945	165.933
			2.1884	166.028
			2.2006	166.123
			2.1945	166.218
			2.1946	166.313
			2.1946	166.407
			2.2007	166.502
			2.1946	166.597
			2.1946	166.692
			2.1946	166.787
			2.1947	166.882
			2.1947	166.977
			2.1947	167.072
			2.1947	167.167
			2.1947	167.261
			2.1948	167.356
			2.1886	167.451
			2.1948	167.546
			2.1887	167.641
			2.1948	167.736
			2.1887	167.831
			2.1887	167.925
			2.1888	168.02
			2.1888	168.115
			2.1827	168.21
			2.1888	168.305
			2.1827	168.4
			2.1889	168.495
			2.1889	168.59
			2.1889	168.685
			2.1889	168.779
			2.1889	168.874
			2.1889	168.969
			2.189	169.064
			2.189	169.159
			2.1829	169.254
			2.189	169.349
			2.1829	169.443
			2.1829	169.538
			2.1891	169.633
			2.183	169.728
			2.1891	169.823
			2.183	169.918
			2.1765	170.013
			2.1766	170.108
			2.1647	170.202
			2.1647	170.298
			2.1749	170.392
			2.1729	170.587
			2.1729	170.677
			2.1709	170.772
			2.1709	170.867
			2.1709	170.962
			2.1832	171.056
			2.171	171.151
			2.1771	171.246
			2.171	171.341
			2.1772	171.436
			2.1833	171.531
			2.1711	171.626
			2.1834	171.721
			2.1772	171.815
			2.1773	171.91
			2.165	172.005
			2.165	172.1
			2.1773	172.195
			2.1773	172.29
			2.1774	172.385
			2.1774	172.48
			2.1713	172.575
			2.1713	172.669
			2.1713	172.764
			2.1652	172.859
			2.1713	172.954
			2.1652	173.049
			2.1775	173.144
			2.1714	173.238
			2.1776	173.333
			2.1714	173.428
			2.1776	173.523
			2.1715	173.618
			2.1776	173.713
			2.1715	173.808
			2.1777	173.903
			2.1715	173.998
			2.1777	174.092
			2.1716	174.187
			2.1716	174.282
			2.1778	174.377
			2.1716	174.472
			2.1717	174.567
			2.1717	174.662
			2.1717	174.757
			2.1717	174.851
			2.1656	174.946
			2.1718	175.041
			2.1718	175.136
			2.1779	175.231
			2.1657	175.326
			2.1718	175.421
			2.1657	175.515
			2.1719	175.611
			2.1719	175.705
			2.1658	175.8
			2.1719	175.895
			2.1719	175.99
			2.1658	176.085
			2.1658	176.18
			2.172	176.275
			2.1659	176.369
			2.1598	176.464
			2.1721	176.559
			2.1659	176.654
			2.166	176.749
			2.166	176.844
			2.1599	176.939
			2.1722	177.034
			2.166	177.128
			2.1599	177.224
			2.1722	177.318
			2.16	177.413
			2.16	177.508
			2.16	177.603
			2.16	177.698
			2.1539	177.793
			2.1611	177.887
			2.1621	177.982
			2.1621	178.077
			2.1662	178.172
			2.1601	178.267
			2.1663	178.362
			2.1663	178.457
			2.1602	178.552
			2.1663	178.646
			2.1664	178.741
			2.1664	178.836
			2.1664	178.931
			2.1664	179.026
			2.1603	179.121
			2.1603	179.216
			2.1665	179.311
			2.1604	179.405
			2.1665	179.5
			2.1665	179.595
			2.1666	179.69
			2.1604	179.785
			2.1605	179.88
			2.1605	179.975
			2.1544	180.07
			2.1544	180.164
			2.1605	180.26
			2.1605	180.354
			2.1606	180.449
			2.1606	180.544
			2.1606	180.639
			2.1606	180.734
			2.1606	180.829
			2.1668	180.923
			2.1668	181.018
			2.1607	181.113
			2.1607	181.208
			2.1669	181.303
			2.1608	181.398
			2.1608	181.493
			2.1608	181.588
			2.1669	181.683
			2.1629	181.777
			2.1629	181.872
			2.1609	181.967
			2.167	182.062
			2.1609	182.157
			2.1671	182.252
			2.1548	182.346
			2.1548	182.441
			2.161	182.536
			2.161	182.631
			2.1549	182.726
			2.1549	182.821
			2.1549	182.916
			2.1549	183.011
			2.155	183.106
			2.155	183.2
			2.155	183.295
			2.155	183.39
			2.1612	183.485
			2.1551	183.58
			2.1551	183.675
			2.1551	183.77
			2.1613	183.864
			2.1551	183.959
			2.1613	184.054
			2.1552	184.149
			2.1552	184.244
			2.1675	184.339
			2.1552	184.434
			2.1552	184.529
			2.1553	184.623
			2.1614	184.718
			2.1492	184.813
			2.1492	184.908
			2.1492	185.003
			2.1492	185.098
			2.1492	185.193
			2.1493	185.287
			2.1493	185.382
			2.1554	185.477
			2.1493	185.572
			2.1555	185.667
			2.1555	185.762
			2.1555	185.857
			2.1555	185.952
			2.1556	186.046
			2.1556	186.141
			2.1556	186.236
			2.1495	186.331
			2.1495	186.426
			2.1495	186.521
			2.1495	186.616
			2.1434	186.71
			2.1496	186.805
			2.1496	186.9
			2.1496	186.995
			2.1496	187.09
			2.1496	187.185
			2.1497	187.28
			2.1435	187.375
			2.1497	187.469
			2.1436	187.564
			2.1436	187.659
			2.1498	187.754
			2.1498	187.849
			2.1498	187.944
			2.1498	188.039
			2.1498	188.134
			2.1499	188.228
			2.1499	188.323
			2.1468	188.418
			2.1468	188.513
			2.1469	188.608
			2.1438	188.703
			2.1438	188.798
			2.1439	188.892
			2.1439	188.987
			2.1439	189.082
			2.15	189.177
			2.1501	189.272
			2.1378	189.367
			2.1501	189.462
			2.144	189.556
			2.144	189.652
			2.1379	189.746
[truncated: 14,026 more rows]

## Sheet: Figure 4d
Figure 4d			Flowrate (mL/min)	Pressure (mBar)
(Downsampled by 1/20 to fit in excel)			-0.0123	4.693
			-0.0123	8.9222
			-0.0073	8.8568
			-0.0061	8.8414
			-0.0061	8.863
			-0.0061	8.8013
			-0.0123	8.7998
			-0.0123	8.7972
			-0.0123	8.7995
			-0.0123	8.7964
			-0.0123	8.8209
			-0.0123	8.819
			-0.0123	8.7928
			0	8.98
			0.0123	9.1632
			0.0245	9.3233
			0.0368	9.5116
			0.0387	9.4619
			0.054	9.6176
			0.0552	9.529
			0.0675	9.5593
			0.0736	9.5344
			0.0798	9.5317
			0.0736	9.3331
			0.0613	9.0985
			0.0307	9.0688
			0.0184	9.0406
			0.0061	8.9271
			0	8.923
			-0.0061	8.9247
			0	8.9506
			0.0061	9.0141
			0.0061	9.1186
			0.0307	9.3032
			0.0613	9.5707
			0.1043	9.8116
			0.1411	10.0664
			0.2025	10.3
			0.2209	10.3971
			0.2147	10.4761
			0.2393	10.4936
			0.2209	10.3335
			0.2209	10.3408
			0.2086	10.2895
			0.1902	10.1089
			0.1595	9.9012
			0.1411	9.8418
			0.1288	9.8457
			0.1595	10.0611
			0.1902	10.1999
			0.1779	10.4647
			0.1411	10.6314
			0.1411	10.807
			0.1718	10.9279
			0.1963	11.1758
			0.2454	11.4671
			0.2867	11.6775
			0.3758	12.1258
			0.4693	12.3598
			0.5065	12.7221
			0.4908	12.8813
			0.5254	12.817
			0.5265	12.5423
			0.5583	12.945
			0.5545	12.8431
			0.5153	12.8402
			0.5603	12.6765
			0.5828	13.0882
			0.5707	12.8045
			0.6426	13.3998
			0.723	14.0405
			0.6953	14.0138
			0.6933	14.2097
			0.6626	14.1523
			0.6711	14.0513
			0.753	14.2101
			0.8344	15.3065
			0.7993	15.0277
			0.8773	15.7287
			0.8834	15.4927
			0.9629	16.0654
			0.9485	16.2706
			1.0074	16.2688
			1.0483	17.1031
			1.0106	16.6259
			1.0918	17.2346
			1.0169	16.6154
			1.0673	17.4478
			1.0736	17.3912
			1.162	17.4032
			1.149	18.1508
			1.0887	17.7089
			1.2084	18.4008
			1.2347	18.9284
			1.1557	18.445
			1.2092	18.2365
			1.1874	18.8091
			1.1847	18.6676
			1.2483	18.4909
			1.4157	20.5694
			1.3669	20.4889
			1.3706	20.568
			1.3783	20.0222
			1.4758	20.5777
			1.4466	20.8997
			1.5021	21.9229
			1.5137	21.7182
			1.6634	22.724
			1.6272	22.9925
			1.6334	22.7717
			1.5857	22.3197
			1.5776	22.1944
			1.6319	22.9949
			1.7266	23.5362
			1.7672	24.2442
			1.7567	24.248
			1.804	25.1654
			1.8514	25.6235
			1.8387	26.1265
			1.9406	26.2228
			1.9245	27.3729
			2.0152	28.0169
			2.1002	29.0485
			1.9649	28.5153
			2.0972	28.5853
			2.0991	28.7485
			2.2104	29.9174
			2.1666	29.7205
			2.2367	30.1713
			2.2783	31.4837
			2.3541	31.764
			2.3656	32.6568
			2.3776	31.581
			2.4964	33.1086
			2.5051	32.8712
			2.5117	33.77
			2.5478	34.1205
			2.6746	35.4462
			2.6998	36.1856
			2.7302	36.5848
			2.7683	37.5655
			2.7588	37.1023
			2.7827	38.3126
			2.6696	37.1359
			2.6191	38.6452
			2.6617	38.2224
			2.6118	38.6141
			2.6315	37.95
			2.6994	38.7347
			2.8221	39.5341
			2.8202	39.2427
			2.8215	39.6757
			2.8691	39.3063
			2.9526	40.0016
			3.0061	40.2711
			2.9755	40.073
			3.0187	40.5842
			3.0307	40.9358
			3.0491	41.197
			3.0411	40.9142
			3.0798	41.7713
			3.0736	41.8962
			3.0798	41.9622
			3.0491	42.1145
			3.0613	42.1512
			3.0552	42.2392
			3.0491	42.3002
			3.0552	42.4276
			3.0552	42.552
			3.0434	42.8048
			3.0491	42.8793
			3.0382	43.075
			2.9877	43.2796
			3.0654	42.8151
			3.0552	43.2403
			3.0491	43.3916
			3.0429	43.5269
			3.0859	43.5783
			3.0613	43.7216
			3.0613	43.7846
			3.0613	43.842
			3.0552	43.8834
			3.0552	44.0201
			3.0491	44.1647
			3.0552	44.3064
			3.0429	44.476
			3.0552	44.6737
			3.0613	44.8619
			3.0675	45.054
			3.0736	45.2946
			3.0736	45.447
			3.0736	45.6511
			3.0736	45.7945
			3.0736	45.9526
			3.0736	46.055
			3.0782	45.8239
			3.0675	46.2569
			3.0675	46.4225
			3.0736	46.5323
			3.0736	46.7127
			3.0675	46.8785
			3.0736	47.0016
			3.0736	47.2317
			3.0736	47.4345
			3.0798	47.6131
			3.0798	47.801
			3.0798	47.9302
			3.0859	48.1626
			3.0859	48.2295
			3.0859	48.3528
			3.0859	48.4272
			3.0798	48.567
			3.0798	48.6798
			3.0736	48.8446
			3.0736	48.9666
			3.0721	49.1334
			3.0675	49.2658
			3.0675	49.5298
			3.0613	49.681
			3.0675	49.8681
			3.0613	50.0873
			3.0613	50.2701
			3.0613	50.4158
			3.0491	50.5043
			3.0491	50.6397
			3.0429	50.7685
			3.0429	50.9458
			3.0429	51.1222
			3.0429	51.1185
			3.0307	51.4535
			3.0123	51.6719
			2.9216	52.1471
			2.905	52.3179
			3.0429	52.2264
			3.0552	52.3585
			3.0537	52.4977
			3.0552	52.6483
			3.0552	52.7034
			3.0491	52.7572
			3.0307	52.8515
			3.0552	52.8863
			3.0491	53.0153
			3.0491	53.1374
			3.0491	53.3126
			3.0491	53.4785
			3.0491	53.6513
			3.0491	53.8002
			3.0491	54.0111
			3.0491	54.2699
			3.0491	54.4937
			3.0491	54.7208
			3.0429	54.9389
			3.0429	55.008
			3.0429	55.0085
			3.0429	55.0171
			3.0399	55.0387
			3.0368	55.1419
			3.0429	55.2342
			3.0368	55.3777
			3.0368	55.5334
			3.0368	55.6599
			3.0368	55.857
			3.0368	56.0982
			3.0307	56.3576
			3.0368	56.6681
			3.0368	56.9995
			3.0368	57.2898
			3.0307	57.5172
			3.0307	57.5821
			3.0245	57.6187
			3.0245	57.6187
			3.0245	57.6181
			3.0184	57.5993
			3.0184	57.6964
			3.0123	57.7794
			3.0123	57.876
			3.0061	57.9683
			3.0123	58.1107
			3.0061	58.2788
			3.0123	58.5764
			3.0061	58.9236
			3.0061	59.3112
			3.0061	59.6411
			3.0061	59.8971
			3.0061	60.1174
			3	60.1736
			3	60.188
			3	60.2739
			3	60.3016
			2.9939	60.3591
			2.9939	60.4439
			2.9939	60.4198
			2.9877	60.3986
			2.9877	60.4636
			2.9877	60.5224
			2.9877	60.7402
			2.9877	60.994
			2.9816	61.3132
			2.9816	61.5825
			2.9816	61.862
			2.9816	62.1238
			2.9816	62.3171
			2.9816	62.4846
			2.9755	62.6494
			2.9755	62.7826
			2.9693	62.8456
			2.9693	62.8652
			2.9693	62.8846
			2.9693	62.9723
			2.9693	63.0279
			2.9693	63.0629
			2.9693	63.1033
			2.9632	63.212
			2.9693	63.4023
			2.9632	63.654
			2.9632	63.9808
			2.9632	64.3202
			2.9632	64.6621
			2.9632	64.945
			2.9571	65.1298
			2.9571	65.2534
			2.9571	65.3127
			2.9571	65.3316
			2.9509	65.3192
			2.9509	65.3421
			2.9448	65.3911
			2.9448	65.4257
			2.9448	65.4771
			2.9448	65.5581
			2.9448	65.6903
			2.9387	65.8432
			2.9141	66.1236
			2.908	66.4295
			2.9387	66.7154
			2.9387	67.0411
			2.9448	67.3434
			2.9387	67.6442
			2.9387	67.8698
			2.9325	68.0605
			2.9264	68.1685
			2.9325	68.2653
			2.9264	68.2803
			2.9264	68.2604
			2.9264	68.2328
			2.9264	68.2137
			2.9202	68.2479
			2.9202	68.3424
			2.9202	68.5188
			2.9202	68.733
			2.9202	69.0463
			2.9141	69.3383
			2.9202	69.5907
			2.9141	69.8444
			2.9141	70.0114
			2.9141	70.1775
			2.9141	70.3316
			2.9141	70.4656
			2.908	70.5763
			2.908	70.6363
			2.908	70.7728
			2.908	70.8297
			2.908	70.9243
			2.908	71.0306
			2.908	71.1605
			2.908	71.248
			2.908	71.3646
			2.908	71.4567
			2.9018	71.61
			2.9018	71.8083
			2.9018	72.0591
			2.9018	72.3541
			2.9018	72.6778
			2.9018	72.9335
			2.8957	73.0972
			2.8972	73.2122
			2.8957	73.2979
			2.8957	73.4598
			2.8896	73.5513
			2.8957	73.6144
			2.8896	73.6764
			2.8957	73.7262
			2.8896	73.7447
			2.8896	73.8297
			2.8896	73.9554
			2.8896	74.192
			2.8896	74.4779
			2.8834	74.7347
			2.8728	75.0918
			2.8896	75.2772
			2.8834	75.45
			2.8834	75.575
			2.8896	75.7037
			2.8834	75.8734
			2.8834	76.0411
			2.8834	76.2001
			2.8834	76.2758
			2.8773	76.2956
			2.8773	76.2774
			2.8773	76.2931
			2.8742	76.3468
			2.8773	76.5215
			2.8773	76.7054
			2.8773	76.9613
			2.8773	77.2215
			2.8712	77.4731
			2.8773	77.6611
			2.8712	77.8536
			2.8773	78.0279
			2.8712	78.2496
			2.8773	78.5131
			2.8712	78.7156
			2.865	78.8123
			2.865	78.8875
			2.8712	78.9217
			2.8712	78.9525
			2.865	79.0174
			2.865	79.0811
			2.865	79.1458
			2.865	79.2961
			2.865	79.4859
			2.8712	79.7197
			2.865	79.9647
			2.865	80.2555
			2.865	80.5094
			2.865	80.7046
			2.8589	80.9109
			2.8589	81.0664
			2.865	81.2421
			2.865	81.4059
			2.8589	81.454
			2.865	81.3959
			2.8589	81.3827
			2.8589	81.4232
			2.8589	81.5093
			2.8589	81.674
			2.8589	81.8442
			2.8589	81.9602
			2.8528	82.1086
			2.8589	82.2797
			2.8589	82.6062
			2.8528	82.9389
			2.8589	83.2639
			2.8589	83.5169
			2.8589	83.6796
			2.8589	83.7446
			2.8589	83.8125
			2.8528	83.9002
			2.8558	84.022
			2.8589	84.1496
			2.8589	84.2286
			2.8528	84.2942
			2.8528	84.3767
			2.8589	84.4562
			2.8528	84.6294
			2.8528	84.7801
			2.8528	84.9823
			2.8589	85.1912
			2.8589	85.3662
			2.8528	85.5899
			2.8528	85.8254
			2.8528	86.0306
			2.8528	86.1839
			2.8589	86.2834
			2.8528	86.4278
			2.8528	86.6302
			2.8528	86.797
			2.8589	86.9207
			2.8589	86.9275
			2.8528	86.9581
			2.8466	86.9541
			2.8528	87.058
			2.8528	87.1972
			2.8528	87.3682
			2.8528	87.5434
			2.8528	87.744
			2.8528	87.8773
			2.8528	88.0862
			2.8528	88.4219
			2.8528	88.6835
			2.8528	88.9923
			2.8528	89.1523
			2.8528	89.2543
			2.8528	89.2739
			2.8528	89.3086
			2.8528	89.3278
			2.8528	89.3961
			2.8528	89.4648
			2.8528	89.5569
			2.8528	89.6046
			2.8528	89.7542
			2.8528	89.9383
			2.8528	90.1909
			2.8528	90.5333
			2.8528	90.8191
			2.8589	91.06
			2.8528	91.2237
			2.8528	91.3969
			2.8528	91.4634
			2.8528	91.5548
			2.8528	91.7027
			2.8528	91.8442
			2.8528	91.9511
			2.8528	92.0645
			2.8528	92.177
			2.8528	92.3015
			2.8466	92.4094
			2.8528	92.5216
			2.8528	92.6209
			2.8528	92.7287
			2.8528	92.8791
			2.8528	93.009
			2.8528	93.2133
			2.8589	93.4096
			2.8528	93.6287
			2.8589	93.8154
			2.8528	93.9746
			2.8589	94.1859
			2.8589	94.3883
			2.8712	94.5615
			2.865	94.7135
			2.865	94.806
			2.8589	94.8112
			2.8589	94.8158
			2.8589	94.8939
			2.8589	95.0684
			2.865	95.2743
			2.865	95.4406
			2.865	95.5928
			2.865	95.8077
			2.865	95.9808
			2.865	96.2686
			2.865	96.5062
			2.865	96.7753
			2.8712	96.965
			2.8834	96.9623
			2.865	97.1917
			2.865	97.2169
			2.8712	97.2849
			2.865	97.4215
			2.8712	97.5479
			2.865	97.6906
			2.8712	97.7807
			2.8712	97.8692
			2.8712	97.9664
			2.8712	98.0714
			2.865	98.2205
			2.8712	98.3654
			2.8493	98.5793
			2.8834	98.7501
			2.8773	99.0045
			2.8834	99.1331
			2.8773	99.3294
			2.8773	99.5052
			2.8773	99.6792
			2.8773	99.8494
			2.8773	100.054
			2.8773	100.217
			2.8834	100.249
			2.8834	100.311
			2.8773	100.378
			2.8773	100.481
			2.8834	100.649
			2.8773	100.756
			2.8834	100.949
			2.8834	101.198
			2.8834	101.341
			2.885	101.533
			2.8896	101.753
			2.8896	101.966
			2.8896	102.176
			2.8896	102.331
			2.8896	102.487
			2.8896	102.568
			2.8896	102.667
			2.8896	102.712
			2.8896	102.757
			2.8896	102.823
			2.8896	102.916
			2.8896	103.046
			2.8957	103.237
			2.8957	103.438
			2.8957	103.653
			2.8957	103.849
			2.8957	104.026
			2.9018	104.256
			2.9018	104.427
			2.9018	104.57
			2.9018	104.736
			2.9018	104.922
			2.908	105.031
			2.9018	105.141
			2.908	105.247
			2.908	105.368
			2.908	105.494
			2.908	105.635
			2.908	105.73
			2.9141	105.855
			2.908	106.002
			2.908	106.155
			2.908	106.31
			2.9141	106.508
			2.9141	106.713
			2.9141	106.912
			2.9202	107.104
			2.9202	107.289
			2.9202	107.403
			2.9264	107.546
			2.9202	107.696
			2.9202	107.853
			2.9202	107.989
			2.9264	108.083
			2.9202	108.197
			2.9264	108.306
			2.9202	108.396
			2.9264	108.458
			2.9264	108.636
			2.9264	108.76
			2.9264	108.937
			2.9325	109.141
			2.9325	109.341
			2.9325	109.463
			2.9325	109.626
			2.9325	109.822
			2.9325	109.984
			2.9325	110.14
			2.9325	110.336
			2.9387	110.478
			2.9387	110.549
			2.9387	110.608
			2.9387	110.691
			2.9387	110.806
			2.9387	110.923
			2.9387	111.074
			2.9448	111.275
			2.9448	111.499
			2.9448	111.703
			2.9448	111.908
			2.9448	112.142
			2.9509	112.291
			2.9509	112.476
			2.9509	112.632
			2.9509	112.763
			2.9509	112.886
			2.9509	112.969
			2.9509	113.091
			2.9571	113.209
			2.9509	113.359
			2.9571	113.487
			2.9571	113.584
			2.9571	113.736
			2.9571	113.862
			2.9571	113.974
			2.9632	114.109
			2.9632	114.279
			2.9632	114.419
			2.9632	114.573
			2.9632	114.654
			2.9632	114.751
			2.9632	114.901
			2.9632	115.008
			2.9693	115.183
			2.9693	115.325
			2.9693	115.543
			2.9693	115.723
			2.9693	115.955
			2.9755	116.154
			2.9755	116.337
			2.9755	116.545
			2.9816	116.638
			2.9755	116.763
			2.9816	116.903
			2.9816	116.985
			2.9816	117.051
			2.9816	117.106
			2.9816	117.189
			2.9816	117.311
			2.9877	117.421
			2.9877	117.59
			2.9877	117.739
			2.9877	117.886
			2.9877	118.093
			2.9877	118.251
			2.9877	118.407
			2.9939	118.615
			2.9939	118.794
			3	118.934
			3	119.133
			3	119.255
			3	119.36
			3	119.498
			3	119.568
			3	119.655
			3	119.702
			3.0061	119.758
			3	119.862
			3.0061	119.984
			3.0061	120.189
			3.0061	120.4
			3.0061	120.677
			3.0184	120.965
			3.0184	121.153
			3.0123	121.417
			3.0184	121.534
			3.0184	121.723
			3.0184	121.8
			3.0215	121.9
			3.0184	122.017
			3.0245	122.075
			3.0245	122.188
			3.0245	122.261
			3.0245	122.311
			3.0307	122.447
			3.0245	122.601
			3.0307	122.756
			3.0307	122.916
			3.0307	123.153
			3.0307	123.37
			3.0368	123.613
			3.0368	123.782
			3.0429	123.995
			3.0429	124.163
			3.0429	124.294
			3.0429	124.433
			3.0429	124.537
			3.0429	124.629
			3.0491	124.708
			3.0491	124.853
			3.0491	124.917
			3.0491	125.003
			3.0491	125.087
			3.0491	125.195
			3.0491	125.32
			3.0552	125.496
			3.0552	125.702
			3.0552	125.92
			3.0613	126.162
			3.0613	126.396
			3.0613	126.596
			3.0675	126.77
			3.0675	126.94
			3.0675	127.001
			3.0675	127.164
			3.0736	127.248
			3.0736	127.388
			3.0736	127.492
			3.0736	127.557
			3.0798	127.63
			3.0736	127.717
			3.0798	127.891
			3.0798	128.006
			3.0798	128.201
			3.0798	128.384
			3.0859	128.665
			3.092	128.854
			3.092	129.106
			3.092	129.298
			3.092	129.474
			3.0982	129.596
			3.0865	129.721
			3.1043	129.809
			3.0982	129.899
			3.0982	129.923
			3.1043	129.963
			3.1043	129.983
			3.1043	130.031
			3.1043	130.129
			3.1043	130.321
			3.1104	130.517
			3.1104	130.77
			3.1166	131.079
			3.1166	131.374
			3.1227	131.655
			3.1227	131.844
			3.1227	132
			3.1327	132.02
			3.1288	132.205
			3.1288	132.243
			3.1227	132.358
			3.1288	132.412
			3.1288	132.537
			3.1288	132.7
			3.1288	132.813
			3.1288	132.969
			3.135	133.1
			3.135	133.278
			3.1411	133.435
			3.1411	133.564
			3.1472	133.739
			3.1472	133.913
			3.1472	134.039
			3.1534	134.248
			3.1534	134.407
			3.1534	134.558
			3.1534	134.723
			3.1534	134.905
			3.1595	135.056
			3.1595	135.19
			3.1595	135.291
			3.1595	135.38
			3.1595	135.436
			3.1595	135.524
			3.1656	135.622
			3.1656	135.722
			3.1656	135.917
			3.1656	136.052
			3.1718	136.299
			3.1718	136.517
			3.1779	136.736
			3.1779	136.967
			3.184	137.155
			3.184	137.293
			3.184	137.453
			3.1902	137.557
			3.1902	137.649
			3.1902	137.751
			3.1902	137.802
			3.1902	137.853
			3.1902	137.897
			3.1902	138.053
			3.1963	138.204
			3.1963	138.436
			3.2025	138.701
			3.2025	138.991
			3.2025	139.204
			3.2086	139.459
			3.2086	139.599
			3.2147	139.732
			3.2147	139.822
			3.2147	139.903
			3.2147	139.988
			3.2086	140.071
			3.2147	140.203
			3.2209	140.355
			3.2209	140.491
			3.2209	140.62
			3.2209	140.71
			3.2209	140.852
			3.2209	140.977
			3.227	141.088
			3.227	141.251
			3.227	141.417
			3.2331	141.599
			3.2331	141.768
			3.2393	141.982
			3.2393	142.163
			3.2393	142.33
			3.2454	142.509
			3.2454	142.651
			3.2454	142.841
			3.2454	142.999
			3.2454	143.112
			3.2454	143.185
			3.2515	143.212
			3.2515	143.351
			3.2515	143.455
			3.2515	143.588
			3.2515	143.768
			3.2577	143.963
			3.2577	144.173
			3.2577	144.409
			3.2638	144.598
			3.2638	144.733
			3.2638	144.818
			3.2638	144.913
			3.2699	144.98
			3.2699	145.048
			3.2699	145.162
			3.2699	145.278
			3.2699	145.425
			3.2699	145.52
			3.2761	145.7
			3.2761	145.812
			3.2761	145.975
			3.2822	146.153
			3.2822	146.258
			3.2822	146.387
			3.2883	146.593
			3.2883	146.75
			3.2883	146.895
			3.2883	147.072
			3.2945	147.245
			3.3006	147.405
			3.3006	147.574
			3.3067	147.726
			3.3006	147.862
			3.3067	148.043
			3.3067	148.182
			3.3067	148.236
			3.3067	148.323
			3.3067	148.472
			3.3129	148.569
			3.3067	148.716
			3.3374	148.797
			3.319	149.018
			3.319	149.235
			3.3252	149.422
			3.3252	149.639
			3.3252	149.819
			3.3313	149.995
			3.3313	150.156
			3.3374	150.258
			3.3374	150.36
			3.3374	150.492
			3.3436	150.619
			3.3436	150.68
			3.3374	150.79
			3.3436	150.887
			3.3436	150.997
			3.3436	151.132
			3.3497	151.291
			3.3497	151.436
			3.3497	151.618
			3.3497	151.82
			3.362	151.997
			3.362	152.145
			3.362	152.352
			3.362	152.526
			3.362	152.656
			3.3681	152.784
			3.3681	152.941
			3.3681	153.107
			3.3681	153.125
			3.3742	153.241
			3.3804	153.342
			3.3742	153.451
			3.3742	153.58
			3.3804	153.777
			3.3804	153.923
			3.3804	154.157
			3.3865	154.39
			3.3865	154.583
			3.3926	154.808
			3.3926	154.954
			3.3926	155.077
			3.3926	155.214
			3.3926	155.342
			3.3988	155.452
			3.3988	155.573
			3.4049	155.671
			3.3988	155.837
			3.4049	155.948
			3.4049	156.093
			3.411	156.18
			3.411	156.333
			3.411	156.482
			3.411	156.605
			3.4172	156.686
			3.4172	156.854
			3.4172	157.004
			3.4172	157.167
			3.4233	157.37
			3.4233	157.512
			3.4233	157.712
			3.4233	157.886
			3.4356	158.078
			3.4294	158.227
			3.4356	158.372
			3.4417	158.432
			3.4356	158.529
			3.4356	158.602
			3.4417	158.72
			3.4356	158.79
			3.4417	158.953
			3.4479	159.1
			3.4479	159.305
			3.4479	159.544
			3.454	159.782
			3.454	159.948
			3.4601	160.173
			3.4601	160.347
			3.4601	160.45
			3.4663	160.602
			3.4663	160.706
			3.4663	160.832
			3.4663	160.865
			3.4663	160.94
			3.4663	160.971
			3.4663	161.066
			3.4724	161.225
			3.4724	161.392
			3.4785	161.605
			3.4785	161.812
			3.4785	162.038
			3.4847	162.221
			3.4847	162.402
			3.4847	162.47
			3.4908	162.526
			3.4908	162.594
			3.4847	162.66
			3.4908	162.742
			3.4908	162.84
			3.4908	163.009
			3.4908	163.178
			3.4969	163.397
			3.4969	163.653
			3.5031	163.891
			3.5031	164.133
			3.5092	164.33
			3.5092	164.48
			3.4901	164.668
			3.5153	164.733
			3.5092	164.802
			3.5153	164.853
			3.5153	164.858
			3.5153	164.887
			3.5153	164.954
			3.5153	165.141
			3.5153	165.296
			3.5153	165.576
			3.5215	165.826
			3.5215	166.12
			3.5276	166.358
			3.5276	166.625
			3.5337	166.745
			3.5337	166.871
			3.5337	166.975
			3.5337	167.06
			3.5337	167.13
			3.5337	167.091
			3.5337	167.164
			3.5337	167.256
			3.5337	167.429
			3.5337	167.639
			3.5337	167.788
			3.5399	167.999
			3.5399	168.153
			3.546	168.353
			3.546	168.508
			3.546	168.686
			3.546	168.834
			3.546	168.969
			3.5521	169.136
			3.5521	169.229
			3.5583	169.393
			3.5583	169.547
			3.5583	169.71
			3.5644	169.834
			3.5583	170.057
			3.5644	170.172
			3.5644	170.301
			3.5644	170.428
			3.5583	170.507
			3.5583	170.595
			3.5583	170.795
			3.5644	170.896
			3.6748	170.811
			3.7546	170.695
			3.7669	170.996
			3.6503	171.537
			3.6319	171.682
			3.681	171.603
			3.6933	171.767
			3.6687	172.021
			3.638	172.03
			3.638	172.115
			3.638	172.16
			3.638	172.298
			3.638	172.362
			3.6442	172.45
			3.6442	172.636
			3.6503	172.784
			3.6442	173.002
			3.6503	173.216
			3.6503	173.468
			3.6564	173.705
			3.6564	173.946
			3.6564	174.081
			3.6626	174.22
			3.6626	174.32
			3.6626	174.402
			3.6626	174.533
			3.6687	174.633
			3.6687	174.75
			3.6687	174.898
			3.681	175.044
			3.6748	175.186
			3.681	175.302
			3.6748	175.474
			3.681	175.596
			3.681	175.734
			3.6871	175.915
			3.6871	176.083
			3.6933	176.256
			3.6933	176.422
			3.6933	176.566
			3.6933	176.741
			3.6994	176.882
			3.6994	177.081
			3.6994	177.196
			3.7055	177.317
			3.7055	177.434
			3.7055	177.539
			3.7055	177.581
			3.7178	177.697
			3.7117	177.709
			3.7117	177.814
			3.7117	177.973
			3.7178	178.213
			3.7239	178.443
			3.7239	178.711
			3.7301	178.897
			3.7301	179.147
			3.7301	179.302
			3.7301	179.453
			3.7362	179.583
			3.7362	179.658
			3.7362	179.793
			3.7362	179.876
			3.7423	180.028
			3.7485	180.109
			3.7485	180.159
			3.7423	180.282
			3.7485	180.43
			3.7485	180.583
			3.7546	180.75
			3.7546	180.952
			3.7546	181.161
			3.7607	181.333
			3.7546	181.525
			3.7669	181.702
			3.7669	181.851
			3.7669	182.029
			3.7669	182.162
			3.7669	182.291
			3.773	182.399
			3.773	182.547
			3.773	182.66
			3.773	182.748
			3.773	182.823
			3.7791	182.881
			3.7791	182.95
			3.7791	183.086
			3.7791	183.219
			3.7853	183.402
			3.7853	183.596
			3.7853	183.846
			3.7853	184.073
			3.7914	184.332
			3.7975	184.504
			3.7975	184.674
			3.7975	184.817
			3.8037	184.919
			3.8037	185.042
			3.8037	185.136
			3.8037	185.261
			3.8037	185.311
			3.8037	185.395
			3.8098	185.458
			3.8037	185.628
			3.8098	185.779
			3.8098	185.957
			3.8098	186.169
			3.816	186.38
			3.816	186.618
			3.816	186.794
			3.8221	187.012
			3.8221	187.14
			3.8282	187.285
			3.8282	187.414
			3.8282	187.526
			3.8282	187.648
			3.8282	187.765
			3.8282	187.87
			3.8344	187.902
			3.8344	188.007
			3.8344	188.123
			3.8344	188.173
			3.8405	188.318
			3.8405	188.47
			3.8405	188.675
			3.8466	188.907
			3.8466	189.139
			3.8528	189.345
			3.8528	189.549
			3.8528	189.708
			3.8528	189.869
			3.8589	190.023
			3.8589	190.094
			3.8589	190.226
			3.8589	190.34
			3.8589	190.491
			3.8589	190.559
			3.8589	190.646
			3.8589	190.749
			3.865	190.904
			3.8589	191.041
			3.865	191.215
			3.865	191.381
			3.8712	191.578
			3.8773	191.795
			3.8712	192.012
			3.8712	192.218
			3.8712	192.364
			3.8773	192.538
			3.8773	192.668
			3.8773	192.81
			3.8773	192.903
			3.8712	193.05
			3.8773	193.097
			3.8773	193.176
			3.8773	193.291
			3.8773	193.387
			3.8773	193.497
			3.8773	193.62
			3.8712	193.787
			3.8712	193.992
			3.8712	194.233
			3.8712	194.52
			3.865	194.766
			3.8466	195.006
			3.816	195.298
			3.7607	195.636
			3.681	195.999
			3.6012	196.328
			3.5337	196.576
			3.4908	196.799
			3.4663	197.007
			3.4417	197.204
			3.4233	197.28
			3.4172	197.383
			3.411	197.535
			3.4049	197.723
			3.4049	197.868
			3.3988	198.075
			3.3926	198.233
			3.3926	198.488
			3.3926	198.722
			3.3926	198.925
			3.3865	199.098
			3.3926	199.265
			3.3926	199.39
			3.3865	199.537
			3.3865	199.654
			3.3926	199.78
			3.3865	199.877
			3.3926	199.939
			3.3865	200.039
			3.3926	200.137
			3.3865	200.187
			3.3926	200.355
			3.3865	200.506
			3.3926	200.647
			3.3926	200.895
			3.3865	201.151
			3.3865	201.329
			3.3926	201.621
			3.3926	201.803
			3.3865	201.961
			3.3926	202.138
			3.3926	202.196
			3.3926	202.3
			3.3926	202.358
			3.3926	202.391
			3.3865	202.44
			3.3926	202.542
			3.3926	202.645
			3.3865	202.86
			3.3865	203.081
			3.3926	203.303
			3.3926	203.583
			3.3926	203.795
			3.3926	204.053
			3.3988	204.277
			3.3988	204.389
			3.3926	204.499
			3.3988	204.575
			3.3988	204.688
			3.3926	204.774
			3.3988	204.864
			3.3988	205.029
			3.3988	205.149
			3.3988	205.29
			3.3988	205.41
			3.3988	205.562
			3.4049	205.634
			3.4049	205.806
			3.3988	205.972
			3.3988	206.068
			3.3926	206.293
			3.3926	206.402
			3.3988	206.514
			3.3988	206.618
			3.3988	206.735
			3.3988	206.829
			3.3988	206.963
			3.4049	207.121
			3.4049	207.269
			3.4049	207.45
			3.4049	207.615
			3.4049	207.797
			3.4049	207.895
			3.4049	208.074
			3.3988	208.211
			3.4049	208.342
			3.4049	208.454
			3.4049	208.594
			3.4049	208.734
			3.4049	208.85
			3.4049	208.933
			3.4049	209.074
			3.4049	209.188
			3.4049	209.349
			3.4049	209.506
			3.4049	209.714
			3.411	209.891
			3.411	210.072
			3.411	210.319
			3.411	210.492
			3.411	210.643
			3.4049	210.797
			3.411	210.933
			3.411	211.035
			3.411	211.162
			3.411	211.22
			3.411	211.352
			3.411	211.488
			3.411	211.548
			3.4172	211.676
			3.411	211.807
			3.411	211.925
			3.411	212.083
			3.4172	212.218
			3.4172	212.451
			3.411	212.66
			3.411	212.865
			3.4172	213.083
			3.411	213.238
			3.4172	213.411
			3.4172	213.544
			3.411	213.681
			3.4172	213.815
			3.4172	213.914
			3.4172	214.04
			3.4172	214.107
			3.4172	214.16
			3.4233	214.294
			3.4172	214.413
			3.4172	214.571
			3.4172	214.759
			3.4233	214.979
			3.4172	215.184
			3.4233	215.418
			3.4233	215.626
			3.4233	215.831
			3.4233	216.019
			3.4233	216.092
			3.4294	216.214
			3.4233	216.286
			3.4294	216.371
			3.4294	216.445
			3.4294	216.534
			3.4233	216.553
			3.4294	216.612
			3.4294	216.771
			3.4294	216.957
			3.4294	217.178
			3.4294	217.417
			3.4294	217.668
			3.4294	217.945
			3.4356	218.161
			3.4356	218.348
			3.4294	218.51
			3.4356	218.603
			3.4356	218.677
			3.4294	218.762
			3.4356	218.887
			3.4356	219.013
			3.4356	219.142
			3.4356	219.329
			3.4356	219.47
			3.4356	219.585
			3.4417	219.707
			3.4417	219.848
			3.4417	219.993
			3.4417	220.162
			3.4417	220.331
			3.4417	220.493
			3.4479	220.648
			3.4479	220.842
			3.4417	220.986
			3.4479	221.18
			3.4479	221.354
			3.4479	221.51
			3.454	221.659
			3.4479	221.798
			3.4479	221.869
			3.4479	221.889
			3.4479	221.953
			3.4479	222.01
			3.4479	222.126
			3.4479	222.262
			3.454	222.465
			3.4479	222.703
			3.454	222.975
			3.454	223.22
			3.454	223.433
			3.454	223.662
			3.454	223.808
			3.454	223.92
			3.454	224.025
			3.4601	224.127
			3.4601	224.249
			3.4613	224.352
			3.4601	224.462
			3.4601	224.559
			3.4601	224.626
			3.4601	224.772
			3.4663	224.909
			3.4601	225.119
			3.4601	225.289
			3.4663	225.491
			3.4663	225.702
			3.4663	225.863
			3.4724	226.062
			3.4663	226.274
			3.4663	226.39
			3.4663	226.577
			3.4724	226.689
			3.4724	226.822
			3.4724	226.963
			3.4724	227.078
			3.4724	227.199
			3.4785	227.262
			3.4724	227.317
			3.4785	227.387
			3.4724	227.464
			3.4785	227.63
			3.4785	227.757
			3.4724	228.025
			3.4785	228.294
			3.4785	228.567
			3.4785	228.804
			3.4785	228.961
			3.4785	229.111
			3.4847	229.274
			3.4785	229.362
			3.4847	229.444
			3.4847	229.532
			3.4847	229.632
			3.4847	229.741
			3.4847	229.821
			3.4847	229.958
			3.4847	230.102
			3.4847	230.226
			3.4847	230.413
			3.4847	230.622
			3.4908	230.828
			3.4908	231.016
			3.4908	231.207
			3.4847	231.405
			3.4908	231.569
			3.4908	231.762
			3.4908	231.895
			3.4908	232.027
			3.4969	232.133
			3.4969	232.303
			3.4969	232.381
			3.4969	232.499
			3.5031	232.629
			3.4969	232.641
			3.4969	232.735
			3.4969	232.806
			3.4969	232.984
			3.4969	233.094
			3.5031	233.311
			3.5031	233.553
			3.5031	233.76
			3.5031	233.981
			3.5092	234.123
			3.5092	234.234
			3.5092	234.346
			3.5092	234.456
			3.5092	234.572
			3.5092	234.714
			3.5092	234.84
			3.5092	234.999
			3.5092	235.123
			3.5092	235.277
			3.5092	235.405
			3.5153	235.569
			3.5153	235.764
			3.5215	235.92
			3.5153	236.089
			3.5153	236.312
			3.5215	236.502
			3.5215	236.627
			3.5215	236.783
			3.5215	236.942
			3.5215	237.076
			3.5276	237.274
			3.5215	237.376
			3.5215	237.549
			3.5215	237.674
			3.5276	237.763
			3.5276	237.871
			3.5276	237.939
			3.5215	238.016
			3.5215	238.134
			3.5276	238.279
			3.5276	238.454
			3.5276	238.668
			3.5276	238.845
			3.5276	239.114
			3.5337	239.279
			3.5276	239.461
			3.5337	239.583
			3.5337	239.66
			3.5337	239.759
			3.5337	239.846
			3.5337	239.944
			3.5337	240.062
			3.5337	240.211
			3.5337	240.367
			3.5337	240.531
			3.5399	240.716
			3.5399	240.853
			3.5399	240.993
			3.5399	241.168
			3.5399	241.325
			3.546	241.479
			3.546	241.635
			3.546	241.798
			3.546	241.947
			3.546	242.147
			3.5399	242.283
			3.546	242.46
			3.546	242.589
			3.546	242.74
			3.546	242.911
			3.546	242.991
			3.546	243.09
			3.5521	243.169
			3.5521	243.233
			3.5521	243.309
			3.5521	243.453
			3.546	243.585
			3.5521	243.805
			3.5521	244.014
			3.5583	244.268
			3.5583	244.468
			3.5583	244.639
			3.5583	244.737
			3.5583	244.834
			3.5583	244.899
			3.5583	245.027
			3.5583	245.111
			3.5644	245.262
			3.5583	245.387
			3.5583	245.622
			3.5644	245.829
			3.5644	246.054
			3.5644	246.265
			3.5706	246.47
			3.5644	246.671
			3.5706	246.837
			3.5644	246.934
			3.5644	247.005
			3.5585	247.086
			3.5767	247.092
			3.5706	247.171
			3.5706	247.285
			3.5706	247.441
			3.5767	247.602
			3.5767	247.826
			3.5767	248.085
			3.5767	248.334
			3.5767	248.531
			3.5767	248.708
			3.5767	248.881
			3.5828	248.963
			3.5828	249.073
			3.5767	249.162
			3.5828	249.27
			3.589	249.325
			3.5828	249.391
			3.589	249.498
			3.5828	249.635
			3.5828	249.776
			3.5828	249.981
			3.589	250.171
			3.589	250.364
			3.589	250.569
			3.589	250.793
			3.589	250.997
			3.589	251.146
			3.5951	251.307
			3.5951	251.459
			3.5951	251.535
			3.6012	251.67
			3.6012	251.813
			3.6012	251.933
			3.6012	251.988
			3.5951	252.055
			3.5951	252.187
			3.6012	252.338
			3.6012	252.558
			3.6074	252.771
			3.6074	252.973
			3.6074	253.195
			3.6074	253.394
			3.6074	253.58
			3.6135	253.778
			3.6074	253.836
			3.6135	253.955
			3.6074	254.002
			3.6135	254.107
			3.6135	254.202
			3.6196	254.332
			3.6135	254.477
			3.6196	254.625
			3.6196	254.794
			3.6196	254.932
			3.6196	255.078
			3.6196	255.237
			3.6258	255.417
			3.6196	255.537
			3.6258	255.731
			3.6319	255.905
			3.6258	256.044
			3.6319	256.172
			3.6258	256.38
			3.6258	256.557
			3.6319	256.688
			3.6319	256.823
			3.6319	256.995
			3.6319	257.19
			3.638	257.338
			3.638	257.431
			3.6319	257.535
			3.638	257.603
			3.6442	257.688
			3.638	257.826
			3.638	257.953
			3.638	258.122
			3.6442	258.351
			3.6442	258.576
			3.6442	258.789
			3.6442	259.044
			3.6442	259.212
			3.6503	259.347
			3.6442	259.457
			3.6442	259.535
			3.6503	259.64
			3.6442	259.67
			3.6503	259.755
			3.6503	259.916
			3.6503	260.077
			3.6503	260.187
			3.6503	260.336
			3.6503	260.508
			3.6503	260.639
			3.6564	260.79
			3.6626	260.979
			3.6626	261.147
			3.6564	261.343
			3.6626	261.53
			3.6626	261.706
			3.6626	261.853
			3.6626	262.035
			3.6626	262.212
			3.6687	262.34
			3.6626	262.499
			3.6626	262.614
			3.6687	262.646
			3.6687	262.743
			3.6626	262.865
			3.6687	262.99
			3.6626	263.088
			3.6687	263.291
			3.6687	263.471
			3.6687	263.696
			3.6748	263.95
			3.6748	264.137
			3.6748	264.333
			3.681	264.505
			3.6748	264.59
			3.681	264.68
			3.681	264.752
			3.681	264.85
			3.681	264.962
			3.681	265.038
			3.6871	265.15
			3.681	265.208
			3.6871	265.315
			3.6871	265.368
			3.6871	265.505
			3.681	265.648
			3.6933	265.857
			3.6871	266.057
			3.6871	266.273
			3.6933	266.523
			3.6933	266.723
			3.6933	266.943
			3.6933	267.098
			3.6933	267.241
			3.6933	267.383
			3.6994	267.46
			3.6979	267.574
			3.6994	267.684
			3.6994	267.786
			3.7055	267.885
			3.7055	267.948
			3.6994	268.102
			3.7055	268.225
			3.7055	268.413
			3.7055	268.612
			3.7055	268.809
			3.7055	269.044
			3.7055	269.225
			3.7117	269.414
			3.7117	269.594
			3.7055	269.732
			3.7117	269.84
			3.7117	269.983
			3.7117	270.09
			3.7163	270.166
			3.7178	270.238
			3.7117	270.307
			3.7117	270.353
			3.7117	270.42
			3.7178	270.597
			3.7178	270.771
			3.7239	270.997
			3.7239	271.239
			3.7239	271.506
			3.7239	271.759
			3.7239	271.936
			3.7301	272.114
			3.7301	272.253
			3.7301	272.333
			3.7301	272.477
			3.7362	272.543
			3.7301	272.655
			3.7301	272.771
			3.7362	272.844
			3.7362	272.957
			3.7362	273.02
			3.7362	273.156
			3.7362	273.294
			3.7362	273.516
			3.7423	273.739
			3.7362	273.988
			3.7423	274.22
			3.7423	274.408
			3.7485	274.562
			3.7485	274.654
			3.7423	274.711
			3.7485	274.768
			3.7485	274.797
			3.7485	274.913
			3.7485	275.027
			3.7485	275.201
			3.7469	275.343
			3.7546	275.55
			3.7485	275.741
			3.7546	275.901
			3.7546	276.107
			3.7546	276.316
			3.7546	276.47
			3.7546	276.6
			3.7669	276.725
			3.7669	276.807
			3.7607	276.88
			3.7607	276.964
			3.7669	277.072
			3.7669	277.202
			3.7669	277.361
			3.7669	277.486
			3.773	277.663
			3.773	277.898
			3.7669	278.112
			3.773	278.396
			3.773	278.575
			3.773	278.764
			3.7791	278.958
			3.7791	279.085
			3.7791	279.183
			3.7853	279.273
			3.7791	279.343
			3.7791	279.33
			3.7791	279.372
			3.7791	279.432
			3.7853	279.571
			3.7791	279.776
			3.7853	280.047
			3.7853	280.28
			3.7853	280.552
			3.7853	280.794
			3.7914	280.994
			3.7914	281.142
			3.7914	281.244
			3.7914	281.304
			3.7975	281.315
			3.7914	281.411
			3.7975	281.525
			3.7914	281.647
			3.7975	281.848
			3.7975	282.015
			3.7975	282.198
			3.7975	282.377
			3.7975	282.531
			3.8037	282.642
			3.8037	282.81
			3.8037	282.951
			3.8037	283.105
			3.8098	283.244
			3.8037	283.394
			3.8098	283.555
			3.8098	283.745
			3.8098	283.882
			3.8098	284.066
			3.816	284.269
			3.816	284.404
			3.8098	284.574
			3.8098	284.676
			3.816	284.702
			3.816	284.822
			3.8221	284.959
			3.816	285.043
			3.816	285.231
			3.8221	285.356
			3.8221	285.539
			3.8282	285.752
			3.8221	285.965
			3.8221	286.156
			3.8221	286.296
			3.8221	286.441
			3.8282	286.561
			3.8282	286.68
			3.8282	286.824
			3.8282	286.962
			3.8344	287.043
			3.8282	287.179
			3.8282	287.267
			3.8344	287.358
			3.8282	287.516
			3.8344	287.649
			3.8344	287.84
			3.8344	288.019
			3.8344	288.243
			3.8344	288.441
			3.8405	288.634
			3.8405	288.803
			3.8344	289.002
			3.8405	289.153
			3.8405	289.281
			3.8405	289.428
			3.8405	289.546
			3.8405	289.632
			3.8405	289.791
			3.8466	289.937
			3.8466	290.057
			3.8466	290.158
			3.8466	290.36
			3.8251	290.535
			3.8589	290.496
			3.8528	290.682
			3.8528	290.87
			3.8528	291.066
			3.8528	291.236
			3.8589	291.432
			3.8589	291.555
			3.865	291.685
			3.8589	291.837
			3.865	291.962
			3.865	292.073
			3.8712	292.192
			3.8712	292.304
			3.8773	292.389
			3.8773	292.554
			3.8773	292.644
			3.8834	292.753
			3.8773	292.901
			3.8834	293.107
			3.8834	293.241
			3.8834	293.483
			3.8896	293.655
			3.8896	293.882
			3.8896	294.092
			3.8896	294.225
			3.8957	294.404
			3.8957	294.535
			3.8957	294.671
			3.8957	294.772
			3.9018	294.9
			3.8957	295.04
			3.9018	295.18
			3.9018	295.297
			3.9018	295.399
			3.9018	295.541
			3.9018	295.649
			3.9018	295.808
			3.908	295.949
			3.908	296.097
			3.9018	296.223
			3.908	296.354
			3.908	296.474
			3.908	296.608
			3.908	296.69
			3.9141	296.873
			3.908	296.982
			3.9141	297.13
			3.9202	297.32
			3.9141	297.492
			3.9141	297.636
			3.9202	297.779
			3.9202	297.911
			3.9202	297.952
			3.9202	298.076
			3.9202	298.185
			3.9202	298.308
			3.9264	298.516
			3.9264	298.702
			3.9264	298.901
			3.9264	299.125
			3.9264	299.358
			3.9264	299.527
			3.9264	299.728
			3.9325	299.906
			3.9325	299.985
			3.9325	300.07
			3.9387	300.103
			3.9387	300.14
			3.9387	300.178
			3.9325	300.318
			3.9387	300.42
			3.9325	300.606
			3.9387	300.853
			3.9417	301.092
			3.9448	301.349
			3.9448	301.62
			3.9448	301.827
			3.9509	302.012
			3.9509	302.154
			3.9509	302.187
			3.9509	302.277
			3.9509	302.35
			3.9509	302.406
			3.9448	302.474
			3.9509	302.562
			3.9509	302.612
			3.9509	302.737
			3.9509	302.919
			3.9509	303.104
			3.9509	303.336
			3.9571	303.567
			3.9571	303.778
			3.9632	303.976
			3.9632	304.116
			3.9632	304.236
			3.9632	304.388
			3.9632	304.43
			3.9632	304.503
			3.9632	304.576
			3.9693	304.699
			3.9693	304.804
			3.9693	304.995
			3.9693	305.187
			3.9632	305.461
			3.9755	305.669
			3.9755	305.872
			3.9755	306.031
			3.9755	306.238
			3.9755	306.41
			3.9816	306.541
			3.9816	306.633
			3.9816	306.683
			3.9816	306.709
			3.9816	306.784
			3.9816	306.915
			3.9877	307.012
			3.9877	307.197
			3.9877	307.389
			3.9877	307.595
			3.9877	307.813
			3.9877	307.993
			3.9877	308.204
			3.9939	308.361
			3.9939	308.492
			4	308.579
			3.9939	308.759
			4	308.898
			4	309.045
			4	309.171
			4.0061	309.283
			4.0061	309.355
			4	309.466
			4.0061	309.592
			4	309.756
			4.0061	309.885
			4.0061	310.042
			4.0061	310.21
			4.0061	310.417
			4.0061	310.657
			4.0123	310.841
			4.0123	311.033
			4.0123	311.195
			4.0245	311.376
			4.0123	311.477
[truncated: 13,841 more rows]
